# Supplementary material for: The transcriptome and miRNome profiling of glioblastoma tissues and peritumoral regions highlights molecular pathways shared by tumors and surrounding areas and reveals differences between short-term and long-term survivors
Source: Oncotarget. 2015 Jun 1;6(26):22526–52. doi: 10.18632/oncotarget.4151 (PMC4673180; doi:10.18632/oncotarget.4151)
Supplement: Supplementary file 2 [file oncotarget-06-22526-s002.xls]

## Sheet: Sheet1
miRNA	logFC	logCPM	LR	PValue	FDR	LT1C	LT1P	LT2C	LT2P	LT3C	LT3P	ST2C	ST2P	ST4C	ST4P	ST7C	ST7P	ST8C	ST8P	ST10C	ST10P	ST11C	ST11P	ST12C	ST12P	SB
hsa-let-7a-2-3p	-0.23789	2.92564	0.105536	0.745285	0.983817	41.8841	9.19905	8.28595	12.5884	0	3.38245	3.90852	3.42033	3.77013	0	9.70616	13.5087	3.75148	9.57839	9.15621	6.14949	9.41004	3.85566	0	0	1.5482
hsa-let-7a-3p	0.44783	6.46468	0.548889	0.458772	0.882613	75.7538	138.069	47.814	51.9955	22.6997	61.8928	60.725	105.068	103.086	56.3086	161.207	127.863	108.182	146.288	102.753	83.8901	34.0282	151.405	57.8694	69.3544	74.1415
hsa-let-7a-5p	-0.159037	16.3203	0.0693058	0.79235	0.997752	112327	26629.6	146576	82583.7	61180.6	97177.9	53260.4	94858.1	65041	58539.6	56242.4	65752.6	48010.7	82428.9	52864.9	46879.4	161997	164324	108427	51461.8	79727
hsa-let-7b-3p	0.405099	7.21947	0.44801	0.503281	0.903282	153.807	240.999	99.703	92.9077	84.8632	185.382	135.368	243.057	147.197	74.1687	255.842	130.391	136.187	155.954	169.714	230.835	34.8837	132.315	97.3614	179.538	99.6868
hsa-let-7b-5p	0.0201565	15.2076	0.00107956	0.973789	0.997752	44804.4	16798.1	71670.6	33072.8	23892.6	62545.8	16520.3	38090.4	22313.2	28850.4	27780.2	24885.4	34383.1	30553	32760.4	24482.5	27075.2	69333.8	80258.6	46739.7	29695.9
hsa-let-7c-3p	-0.634506	3.06658	0.863988	0.352625	0.882326	11.8474	4.80671	10.1876	3.96807	5.21371	5.87477	8.38901	9.40591	21.4897	4.54769	20.8893	7.00718	5.75808	14.9771	11.3759	11.8401	6.08326	0	0	3.48405	9.28919
hsa-let-7c-5p	-0.377115	13.9828	0.367322	0.544468	0.909149	26249.4	3743.19	37192.4	13530	18614.4	22551.8	10465.5	19157.2	14711.9	15612.2	7225.49	9264.51	4434.51	11531.2	11434.8	7057.32	38120.2	16809.9	23086.8	13007.8	21546.7
hsa-let-7d-3p	-0.2428	7.04146	0.163104	0.686315	0.967941	245.66	150.583	276.832	154.618	38.6617	108.298	221.451	90.9594	113.966	105.093	148.441	135.809	89.9482	43.4511	152.233	188.799	50.9473	74.386	143.892	100.711	216.748
hsa-let-7d-5p	0.0331165	13.0985	0.00306601	0.955842	0.997752	16399.6	5078.71	14682.2	15045.2	7639.05	9138.6	6577.46	5029.92	6846.17	9203.03	3169.9	6545.22	5709.14	8091.3	8077.35	7780.67	7674.51	13898.7	11956.3	6870.22	12630.9
hsa-let-7e-3p	0.4943	4.91227	0.598016	0.439336	0.882613	25.019	68.8686	30.8346	32.7024	43.8754	27.3563	36.3206	11.5436	22.513	25.7978	31.2285	42.6933	16.5763	52.5941	33.2028	30.931	24.4281	24.3565	0	21.0132	20.8147
hsa-let-7e-5p	-0.413883	12.8809	0.494972	0.481718	0.892789	4395.39	2574	14707.8	9879.14	14520.7	10438.2	5865.06	5404.02	7350.78	10310.4	2719.83	3486.11	7858.82	4779.35	8554.49	4763.29	12396.2	7439.83	8317.56	5095.64	10353.6
hsa-let-7f-1-3p	0.269383	4.91104	0.196168	0.657832	0.962927	32.8243	50.8849	30.4271	29.1448	18.3683	26.4068	25.2624	15.1777	49.6041	20.5059	52.9619	36.264	26.871	35.44	34.8676	48.5534	7.03377	23.6982	9.38423	27.7635	26.1474
hsa-let-7f-2-3p	0.0911731	5.58077	0.0227838	0.880021	0.997752	54.5678	80.8025	26.352	28.8712	19.7319	31.6882	55.2912	67.124	87.4131	22.077	99.8046	45.1494	40.2193	66.4392	53.5499	50.7562	18.1547	33.9486	30.8898	44.2039	37.9309
hsa-let-7f-5p	-0.0266618	14.8252	0.00204404	0.963939	0.997752	40566.2	19551.1	46923.6	39104	27582.6	33039.5	16668	21244.7	30916.5	22709.3	27733.4	25419.1	26624.7	37061.2	23337.3	24105.5	26894.9	47646.8	24366.9	19081.4	34046.6
hsa-let-7g-3p	-0.418597	3.55917	0.446356	0.504071	0.903282	16.6561	14.7516	3.12421	0	4.09076	7.71435	10.1049	7.69574	7.00166	2.72861	28.6965	15.8203	9.24783	12.539	6.65906	6.14949	15.5883	30.4691	21.5055	15.4605	0
hsa-let-7g-5p	-0.0352563	14.7129	0.00362731	0.951975	0.997752	44773.3	22084.2	38221.8	34724.8	32104.5	27488.2	22656.7	21022.6	18900	25804.3	19402.3	22739.9	20582.2	23541.1	19909.4	25746	37620.8	35488.2	22515.1	21754.9	35746.3
hsa-let-7i-3p	-0.308961	5.50768	0.248267	0.618298	0.944566	136.036	23.7849	18.2019	37.081	13.9567	39.5806	9.34231	16.0328	33.2848	17.0332	73.1127	57.3578	49.8161	34.3951	38.1971	19.1827	64.0643	60.9383	112.611	56.3981	30.878
hsa-let-7i-5p	-0.528235	10.2507	0.761523	0.382852	0.882613	1203.7	653.216	1116.43	1302.9	681.392	1517.83	778.557	684.066	662.573	711.258	1143.43	692.917	2132.93	698.265	1223.05	452.951	1400.29	1169.21	4616.65	1526.99	537.053
hsa-miR-1	0.0943789	7.85945	0.0189548	0.890496	0.997752	100.215	99.0349	215.978	82.2349	791.04	57.3236	682.465	234.72	52.5663	478.003	54.1224	219.245	337.982	483.186	80.8336	121.338	40.4917	200.776	220.138	92.9806	483.382
hsa-miR-100-5p	0.405363	13.9912	0.472791	0.491706	0.897315	43136.5	24174.4	20632.8	34750.1	5110	10849.6	11815.4	14371.3	8019.76	8728.17	10794.5	14879.6	6706.59	13458.8	20439	23806.1	11472.5	16366	11298.6	14870.5	5891.67
hsa-miR-101-3p	0.054898	12.3328	0.0084178	0.926898	0.997752	3023.6	4249.3	2807.17	2494.28	4585.66	5409.84	8356.79	4098.09	5479.72	3487.17	7938.69	5173.4	6120.84	8330.24	4977.46	5633.76	2728.34	9622.04	4376.57	4281.9	3447.84
hsa-miR-101-5p	0.121723	5.38804	0.0377921	0.845861	0.997752	37.7027	53.2882	7.06343	2.7366	65.1313	43.141	75.7871	35.379	51.9739	30.2628	56.6544	41.6819	37.0785	83.332	28.486	42.8629	10.7408	87.6458	17.5954	28.6345	51.4346
hsa-miR-103a-2-5p	-0.657212	5.68879	1.17627	0.278116	0.852526	84.953	36.8791	38.713	48.5747	34.3303	52.1609	40.8011	22.5528	54.4514	32.578	49.2693	59.236	64.3858	39.7068	51.3302	9.45369	91.439	60.9383	114.566	45.7282	69.841
hsa-miR-103a-3p	-0.132209	14.9487	0.050202	0.822712	0.997752	24289.5	34691	34743.9	36255.8	51826	26988.4	45176.7	21689.7	29216	37568.9	21561.5	29207.2	21623.2	23363.1	36488	31660.4	37833.8	24206.4	31958.4	32101.9	40445.8
hsa-miR-106a-5p	-0.516578	7.54841	0.604035	0.437043	0.882613	113.526	152.24	76.2035	173.09	158.577	215.586	206.77	346.843	357.462	0	199.609	122.879	248.732	182.425	368.19	101.329	61.4979	130.528	451.616	77.3024	43.9516
hsa-miR-106b-3p	-0.828077	7.51516	1.66956	0.196318	0.793733	533.691	95.3055	70.6343	151.061	58.1529	191.019	121.259	184.698	269.51	85.0831	324.523	94.9221	171.085	52.8553	257.484	148.597	171.092	54.3554	420.335	203.381	27.4375
hsa-miR-106b-5p	-0.767802	10.9775	1.36876	0.242025	0.816617	3514.78	948.166	522.558	1025.27	536.531	2537.55	1356.73	3025.5	5321.37	550.27	3786.03	1025	2887.07	1222.29	2341.68	1211.08	2291.49	1282.71	3574.61	1366.29	119.297
hsa-miR-107	-0.372306	11.6671	0.399695	0.527247	0.909149	4126.8	3746.83	2774.43	2797.9	5942.43	2283.69	5858.39	2403.42	3429.41	3600.86	3170.54	2794.78	2972.57	2216.09	3029.32	2475.49	2744.98	2709.12	3130.42	2831.77	4673.84
hsa-miR-10a-5p	-1.24138	7.53732	2.27256	0.131682	0.716241	40.2812	96.6315	145.479	274.481	2.64696	238.314	19.6379	59.1076	13.2493	8.76463	2059.92	36.3362	229.8	15.0642	98.0361	22.1198	238.578	0	96.9704	19.9244	8.42908
hsa-miR-10b-5p	-1.20522	10.8338	2.5916	0.107432	0.674082	12311.7	1590.77	556.517	1445.06	7.21898	766.51	1382.09	5094.26	203.533	40.185	2139.47	310.7	324.634	117.814	4165.24	1351.33	1589.16	12.8835	2003.53	1090.62	10.5794
hsa-miR-1179	-0.295562	4.50087	0.227161	0.633637	0.945627	14.1472	13.7571	37.6263	14.504	60.7197	19.4639	42.803	14.7502	33.8234	43.4097	6.2246	7.29614	10.731	19.1568	11.0059	34.0517	9.21994	9.31001	36.7549	14.2628	42.8335
hsa-miR-1180-3p	-0.0263533	7.38693	0.00190405	0.965195	0.997752	294.792	167.655	197.912	249.852	539.178	257.956	111.44	59.5351	137.179	289.646	60.769	162.104	64.6475	69.5739	127.539	101.512	121.475	70.4363	97.3614	166.69	276.439
hsa-miR-1185-1-3p	-1.55823	3.31187	4.43641	0.0351801	0.307486	9.19917	0	21.3261	11.6306	9.86594	7.41764	12.6788	19.9876	11.0411	7.60704	15.5087	1.73374	10.731	4.87627	7.21398	0	0	4.13778	38.7099	6.09709	11.4395
hsa-miR-1185-5p	0.0210755	3.81124	0.000919666	0.975807	0.997752	0	14.8345	15.621	6.15736	35.373	8.30776	45.8536	25.8663	10.4486	33.2395	15.5087	9.89675	15.6166	9.92669	6.10414	3.39599	0	11.1908	9.38423	3.91956	59.0036
hsa-miR-1224-3p	1.92152	5.19356	4.7165	0.0298746	0.269446	0	92.6535	29.4762	6.15736	240.312	6.58687	92.2791	12.5056	4.201	108.814	4.00906	29.907	0	24.8167	7.7689	33.6845	2.18617	11.8491	10.1662	14.154	245.131
hsa-miR-1224-5p	3.31533	3.74285	7.46067	0.00630616	0.113753	0	14.503	24.8578	0	92.804	0	48.7135	6.73378	0	67.3058	1.68803	1.51702	0	3.3089	0	2.2028	0	1.88081	0	1.8509	31.136
hsa-miR-1226-3p	0.13789	6.48939	0.0500541	0.822969	0.997752	208.027	73.0123	147.653	173.501	62.2437	117.674	60.8203	33.7758	98.0772	53.332	31.545	70.0718	27.3073	80.3714	141.597	96.0055	79.1774	68.0853	44.1841	130.325	68.5508
hsa-miR-124-3p	0.285289	12.4918	0.122804	0.726013	0.973396	359.674	5570.9	2318.57	549.784	35903.3	1131.34	17831.3	6817.04	666.451	11861.4	4688.39	2904.3	712.693	4516.82	800.844	1426.22	965.052	7292.28	8031.73	851.197	448.376
hsa-miR-124-5p	-0.631093	5.89959	0.672002	0.412354	0.882613	11.0111	58.4264	82.5878	13.4094	290.444	6.17148	242.137	43.1817	35.6546	123.118	78.3878	25.4281	2.53007	34.3951	17.2951	26.1583	18.725	24.3565	53.9593	6.5326	359.182
hsa-miR-1246	-5.27702	9.97004	31.7655	1.73956945239645e-08	8.15858073173933e-06	35.821	0	9.91597	4.37857	0	1.72089	5.33846	0	1366.99	81.1969	119.111	0	353.511	21.2466	0	0	4.27729	0	17701.8	359.946	0
hsa-miR-1247-5p	0.294549	4.6844	0.136976	0.711306	0.973396	123.562	8.28744	72.4002	53.9111	21.5767	58.0357	14.0135	0	0	8.93	9.38965	80.2576	13.61	7.66271	7.21398	11.1058	13.4022	4.51394	0	5.98821	73.3674
hsa-miR-1248	-0.767568	7.87957	1.58567	0.207945	0.799396	96.661	44.0063	497.428	497.104	254.589	127.643	312.3	311.998	173.749	100.711	229.783	42.5488	166.984	71.6638	106.73	240.564	144.572	86.2351	879.381	326.521	17.6323
hsa-miR-1249	1.54746	7.80768	4.93412	0.0263315	0.255994	96.9398	671.531	153.086	148.461	565.888	198.734	306.199	61.9935	26.9295	450.883	73.6402	274.797	24.9517	286.046	148.811	564.468	63.6841	188.927	32.4538	142.193	1468.38
hsa-miR-125a-3p	-0.446893	3.63556	0.550645	0.458054	0.882613	7.73567	8.61893	20.3753	11.7674	14.9994	16.0815	10.2956	11.4367	13.2493	8.51658	17.7243	10.1857	15.0059	8.01102	12.7632	5.04809	26.7093	10.1564	6.25615	13.5007	15.224
hsa-miR-125a-5p	-0.0848165	14.1062	0.0202912	0.886727	0.997752	16993	25384.2	20688.5	14623.3	25966.1	17872.6	18513.9	8775.61	21079.5	20180.4	14028	17662.4	11674.3	16170.4	19288.9	17970.3	25876.1	12889.9	8771.91	18311.6	30263.2
hsa-miR-125b-1-3p	-0.59135	4.97524	0.870692	0.350764	0.882326	137.639	24.0336	39.7997	51.1745	11.4702	17.387	11.5349	23.4079	24.1827	12.2374	38.8246	33.9523	10.382	15.6737	25.7114	2.84529	39.5412	22.1936	61.7795	25.6949	26.0613
hsa-miR-125b-2-3p	-0.250794	8.67809	0.181724	0.669896	0.962927	409.712	340.862	560.592	474.664	561.396	317.95	400.861	323.221	392.309	530.839	303.739	394.136	273.247	325.143	415.266	183.475	524.396	391.679	598.245	470.565	605.776
hsa-miR-125b-5p	-0.249845	16.8571	0.176927	0.674028	0.962927	405832	122414	138233	118983	93912.8	94083.1	99003.5	77146.9	145375	81811.1	100568	104161	58196.2	98871	90701.3	89269.4	134762	87257.9	101022	132637	134928
hsa-miR-126-3p	-0.398144	12.9723	0.441226	0.506531	0.903282	3865.25	5723.55	9830.39	11877.8	9604.46	4776.37	10870.3	3580.87	11258.6	8799.86	10746.5	6699.16	16156.6	6926.66	8008.54	4896.74	5531.68	5637.16	5977.75	9960.36	9428.96
hsa-miR-126-5p	-0.305034	12.3546	0.250391	0.6168	0.944566	1935.94	3666.03	4709.41	6186.37	6895.49	2585.14	9462.04	2921.18	6626.21	5692.88	6004.1	3738.59	14314.4	5751.39	5879.02	4339.25	2594.98	3242.89	2634.62	5564.47	7695.32
hsa-miR-1260a	-0.610409	10.0653	0.908272	0.340573	0.872836	1032.61	905.651	1882.13	2957.99	288.759	629.966	243.758	362.876	804.922	127.17	1908	702.236	933.071	430.592	1375.37	1016.23	3928.55	306.76	711.246	879.832	151.207
hsa-miR-1260b	0.0716657	6.32882	0.0133692	0.907949	0.997752	163.913	127.544	101.469	148.187	35.0522	67.5896	33.1747	90.5319	88.4903	16.9505	65.6221	102.363	27.3945	53.1165	123.285	86.6436	102.275	35.3592	57.0874	81.5486	14.0198
hsa-miR-127-3p	-0.307517	7.62055	0.219996	0.639043	0.945627	267.752	178.346	263.384	101.528	584.898	100.999	277.886	213.664	91.8834	471.14	140.106	161.021	155.555	89.8627	66.4056	53.7851	13.4022	149.618	432.066	123.031	746.146
hsa-miR-127-5p	-0.406747	4.51656	0.277779	0.598161	0.925866	0	11.851	22.9561	6.84151	57.1904	1.83958	79.9816	56.2217	22.5669	65.4867	31.756	10.8359	23.4685	5.22458	6.84403	10.6469	0	6.67688	31.6718	5.87934	103.557
hsa-miR-1271-5p	0.137213	6.33216	0.0533966	0.817255	0.997752	152.274	107.902	46.184	47.0696	35.7741	73.6424	44.7096	67.4447	100.016	48.4535	96.6396	136.604	60.9833	67.8324	90.8222	86.3682	53.8939	106.83	104.791	83.1817	54.273
hsa-miR-128-3p	0.359117	12.5954	0.298624	0.584746	0.918419	4381.59	14006.5	3485.4	2615.65	23774.8	2240.48	16805.8	4173.66	3697.42	9070.32	2428.33	4292.44	1917.18	6555.27	4179.48	6456.69	1313.6	6134.17	3413.12	2829.59	28669.8
hsa-miR-1285-3p	0.566471	2.95694	0.614822	0.432978	0.882613	7.52659	5.88408	0	2.32611	0	2.0176	2.28791	17.3154	16.1038	5.12648	20.0453	10.3302	13.261	3.04767	15.3528	7.70981	4.18224	12.6014	4.30111	5.66158	0
hsa-miR-1287-5p	2.1941	5.0797	10.2547	0.00136338	0.0375105	0	76.4102	35.3171	31.6078	5.53455	31.8662	13.2508	35.4859	21.382	25.3017	13.3987	76.8623	15.7911	66.9616	49.9429	76.6392	14.0675	63.9475	0	22.2108	20.4706
hsa-miR-129-1-3p	0.484219	6.13189	0.369829	0.543097	0.909149	14.635	108.317	55.0133	3.42075	324.934	15.6661	268.544	54.084	11.2027	101.207	12.1327	92.8994	3.14077	112.415	34.1277	33.7763	61.8781	60.7502	15.6404	18.4001	342.496
hsa-miR-129-2-3p	0.591169	10.208	0.593722	0.440984	0.882613	458.007	2081.8	1785.96	321.14	6971.13	189.714	5013.2	741.998	561.533	2405.81	135.886	354.766	41.0045	694.781	337.392	705.264	36.3094	339.204	291.693	189.554	6142.13
hsa-miR-129-5p	0.14255	7.00235	0.0380627	0.845317	0.997752	42.3023	357.023	126.055	59.5211	624.763	18.3364	245.379	110.413	29.03	442.614	27.5359	94.1274	7.93917	1.30614	78.3364	106.285	23.5726	68.6496	58.2604	42.4619	493.875
hsa-miR-1290	-5.02196	6.97952	20.4488	6.12465554253221e-06	0.00143623	15.8895	0	0	56.6477	0	0	0	0	432.972	29.0225	64.8835	0	268.885	7.48856	0	0	0	0	1572.64	79.5888	0
hsa-miR-1296-5p	-0.562434	6.07844	0.628112	0.428049	0.882613	367.061	54.4485	38.3055	10.1254	273.359	19.5826	116.016	25.1181	19.2276	91.6152	28.591	40.0927	7.15398	37.0074	22.1969	25.0569	26.7093	69.1198	59.0424	21.4487	124.2
hsa-miR-1301-3p	0.239836	7.53226	0.162069	0.687259	0.967941	90.7373	222.766	254.419	277.902	404.905	265.196	163.872	116.077	123.283	266.329	110.355	80.6187	92.4783	146.898	228.905	193.663	142.481	158.74	128.251	234.302	140.026
hsa-miR-1306-5p	0.280978	6.09619	0.218614	0.640098	0.945627	108.648	98.7034	52.9757	83.3296	75.6389	71.3281	80.1723	45.7469	51.7585	55.2337	60.769	70.722	27.3073	67.0487	70.2901	110.783	52.0879	30.4691	35.1909	119.873	90.2256
hsa-miR-1307-3p	-0.0630948	6.47413	0.0112811	0.915414	0.997752	144.399	79.3936	107.853	105.77	147.027	96.8448	62.7269	58.5732	35.0622	62.0966	105.607	202.992	35.9444	30.7379	69.0877	69.1129	101.8	49.5593	89.5412	123.902	73.0234
hsa-miR-1307-5p	0.8824	5.29993	2.0372	0.153491	0.723606	74.0812	41.8516	35.0455	32.9761	4.01055	16.4375	16.492	24.263	11.4181	20.5059	25.4259	128.73	13.8717	43.7123	18.8673	29.6461	34.6936	123.381	49.6582	42.8974	40.6832
hsa-miR-130a-3p	-0.815163	11.9089	1.68782	0.193888	0.790726	7441.92	1882.41	3351.19	8624	1604.7	3076.66	1830.23	1482.29	6397.74	1169.58	5531.35	2697.19	4356.86	1808.57	4522.89	2162.14	5433.78	1477.09	6432.11	5623.48	1278.47
hsa-miR-130a-5p	-0.86542	3.37326	1.68908	0.193722	0.790726	23.8342	4.72384	8.01428	14.0935	2.9678	9.96931	2.47857	2.56525	24.1288	2.39787	29.1185	9.68003	12.2141	6.09534	11.5609	4.86452	18.4399	3.19738	5.47413	11.2143	0
hsa-miR-130b-3p	-0.560516	9.2735	0.801486	0.37065	0.882613	1413.75	484.401	243.96	532.954	168.844	556.561	546.716	636.716	878.655	192.739	932.741	385.395	462.042	315.564	620.125	554.923	702.997	285.413	1759.15	704.432	123.426
hsa-miR-130b-5p	0.013329	8.96232	0.000411439	0.983817	0.998723	1369.49	913.027	160.557	1346.27	40.0253	247.987	227.552	248.508	211.181	51.761	246.874	153.074	80.1769	101.792	829.053	1274.32	252.17	99.4008	1456.51	667.087	103.471
hsa-miR-132-3p	-0.58432	10.309	0.932184	0.334296	0.872836	1401.76	1327.23	3390.45	1539.89	1834.66	664.087	2460.17	835.309	870.63	1931.86	543.967	657.303	685.735	518.887	748.219	574.473	1891.61	625.652	1700.11	1169.33	2212.29
hsa-miR-132-5p	-0.633025	7.67967	1.06894	0.301185	0.860455	372.497	415.532	439.019	177.879	201.169	72.5149	389.517	55.6873	246.512	247.312	121.854	148.018	101.203	137.232	109.135	91.967	304.353	108.993	191.595	168.541	660.049
hsa-miR-133a-3p	0.818368	3.36072	0.628086	0.428058	0.882613	18.6074	20.1385	6.11258	0	18.4485	0	28.8849	8.87148	0	14.8007	1.47702	26.7284	6.805	24.7297	0	2.01924	0	5.07819	23.0696	0	13.3317
hsa-miR-134-5p	-0.55947	8.12598	0.787188	0.374952	0.882613	218.898	157.627	479.362	335.644	669.601	114.647	332.129	359.99	322.238	548.947	266.181	122.156	377.329	96.4805	193.39	106.744	9.88529	53.321	542.33	280.684	569.135
hsa-miR-135a-5p	-0.135558	9.92416	0.0467428	0.828831	0.997752	950.024	390.836	412.124	228.096	712.594	690.494	1502.49	4380.05	1853.56	354.224	1211.9	771.368	446.338	1043.61	394.642	612.93	327.355	721.009	1533.54	894.203	1820.08
hsa-miR-135b-5p	-2.75751	6.67557	13.5928	0.00022706	0.0106491	36.7967	25.7739	15.4852	17.5143	5.37413	1.89892	123.547	102.717	36.9472	0	1051.01	19.1433	30.5353	4.70212	110.429	38.9162	280.78	3.76162	130.597	8.819	19.7825
hsa-miR-136-3p	-0.387808	5.04987	0.344283	0.557367	0.909706	13.3806	31.1608	18.8811	7.66249	45.9609	8.90117	101.907	53.9771	34.0927	53.9108	56.2324	19.7213	56.6211	26.9936	14.8904	16.2457	0	41.5659	44.1841	16.3315	111.642
hsa-miR-136-5p	-0.164455	6.81717	0.0628522	0.802043	0.997752	49.8288	174.865	86.2553	34.3444	152.481	43.0223	141.66	116.933	258.415	157.846	393.943	98.9675	114.9	136.1	27.5611	35.612	2.09112	106.266	77.4199	46.5992	297.77
hsa-miR-137	-0.157491	7.36696	0.0400851	0.841314	0.997752	0	93.0679	97.6655	13.8198	1021	17.6243	460.538	145.364	39.1016	810.729	31.756	32.1464	40.83	54.5968	21.087	100.136	122.901	115.67	72.3368	10.7788	445.537
hsa-miR-138-1-3p	0.729386	5.9984	1.04015	0.307786	0.860455	0	215.225	46.3198	9.57811	200.688	13.6485	114.205	52.16	65.3848	164.461	29.5405	100.412	30.448	63.7398	18.035	44.9739	10.5507	63.9475	16.0314	18.8357	159.55
hsa-miR-138-2-3p	4.59683	4.99886	16.1835	5.74931051565272e-05	0.00385204	0	109.146	8.55762	0	108.285	2.37365	73.2132	15.9259	0	166.776	3.48156	32.0741	0	26.8195	6.01165	40.4765	0	38.4626	0	7.40361	65.0243
hsa-miR-138-5p	0.00793501	12.4884	0.000119363	0.991283	0.99981	234.579	10186.7	4131.16	882.828	22162.7	994.38	17992.5	3995.27	4687.61	16942.6	2913.53	4539.57	4929	3969.63	1627.58	3199.94	1638.11	5862.3	2633.45	1403.96	9924.99
hsa-miR-139-3p	2.50563	3.96946	4.73645	0.02953	0.269446	0	30.8293	19.8319	0	127.054	0	38.6085	12.5056	3.0161	54.1588	0	6.50151	0	0	5.73419	6.14949	0	4.32586	0	4.13731	73.7115
hsa-miR-139-5p	1.00155	12.0252	1.86907	0.171581	0.74583	1068.64	9567.18	3441.11	1017.61	22230.8	578.161	11024.5	2306.48	1935.53	14314	487.945	1520.85	482.981	2188.66	1978.39	3745.04	418.509	2890.9	546.631	1617.91	20624.6
hsa-miR-140-3p	0.427708	12.114	0.520858	0.470476	0.882613	3982.54	7171.37	4087.15	4401.96	5202.72	3292.07	4485.55	3214.68	4871.38	5341.14	3121.06	5153.31	2409.15	3921.65	5081.42	9030.3	2602.49	4724.03	2028.17	4531.66	4522.2
hsa-miR-140-5p	0.255749	8.39046	0.176794	0.674143	0.962927	266.149	363.404	211.224	172.406	191.143	337.592	236.227	270.954	559.702	183.644	558.104	380.266	516.744	522.545	240.651	374.752	166.814	847.869	123.168	187.703	294.674
hsa-miR-142-3p	-0.189337	7.21791	0.0833553	0.772801	0.997752	18.8165	31.0779	213.94	136.693	10.9087	156.008	32.9841	71.9338	179.512	24.6402	410.929	291.268	522.066	111.371	51.3302	43.5971	221.088	335.913	75.0738	38.1068	28.8997
hsa-miR-142-5p	-0.0141683	8.94933	0.000504143	0.982087	0.998723	98.3336	268.679	773.853	1294.28	168.363	570.684	183.414	334.658	736.09	300.065	875.981	649.429	882.033	204.455	520.146	463.598	594.638	394.124	327.275	246.497	101.665
hsa-miR-143-3p	-0.372482	10.3962	0.384067	0.535434	0.909149	466.579	767.582	2360	1484.61	1993.8	1566.19	1192.86	705.443	1008.62	1265.5	1306.64	730.625	4300.94	803.104	806.301	661.667	1612.16	1952.09	965.403	1002.97	1086.32
hsa-miR-144-3p	-1.33398	8.63222	2.77284	0.0958761	0.632503	46.9018	302.326	158.52	85.6557	217.372	21.7782	216.494	719.766	1592.56	211.84	1661.34	72.3113	799.065	67.5712	59.9315	46.7178	12.8319	469.45	1063.16	110.727	82.3986
hsa-miR-144-5p	-0.843948	8.0079	1.31538	0.251423	0.824596	64.6033	333.404	120.486	154.344	282.583	17.565	185.893	456.614	906.554	280.055	779.974	56.7076	324.983	66.265	65.4807	47.5438	31.1767	224.287	632.262	117.804	88.3333
hsa-miR-145-3p	-0.734746	4.02807	1.41287	0.234581	0.814953	9.47793	9.03331	41.1581	15.1881	16.4432	9.25722	8.10302	5.55804	12.6569	20.0098	29.224	9.75227	35.8571	9.31716	7.58393	3.02885	49.1413	19.8425	4.30111	11.2143	22.2769
hsa-miR-145-5p	-0.55858	12.1146	0.81153	0.367668	0.882613	3050.29	5832.2	12115.3	5992.07	8652.11	2877.33	3814.24	1000.45	3479.02	6102.83	3450.22	2735.62	4686.47	1814.5	4280.48	1968.57	5708.57	2953.62	2461.41	5716.78	10042.9
hsa-miR-146a-5p	-0.0325555	8.06098	0.00280044	0.957796	0.997752	187.398	97.626	1076.9	335.097	169.245	376.164	120.115	176.681	115.258	255.58	101.176	231.526	414.407	132.878	169.806	183.016	344.94	368.169	280.354	204.906	109.234
hsa-miR-146b-3p	-1.834	5.11095	6.06584	0.0137821	0.18468	16.3773	1.40886	216.385	222.623	7.05856	9.96931	4.38516	0	13.8956	5.70528	18.2518	6.93495	10.033	0	2.31217	4.13025	103.891	5.45435	17.5954	25.2594	2.75235
hsa-miR-146b-5p	-0.58714	10.0559	0.929191	0.335073	0.872836	515.293	177.931	3976.85	5250.17	448.86	810.482	386.276	233.01	551.785	368.115	542.384	497.871	1384.91	320.354	386.318	337.579	2769.69	785.614	800.788	745.805	338.195
hsa-miR-148a-3p	-0.565047	8.76711	0.760741	0.383097	0.882613	529.092	174.202	582.869	265.998	62.1635	276.708	191.422	627.417	588.032	382.998	267.341	147.295	879.59	235.28	633.628	266.906	1486.31	299.989	283.873	532.298	88.9354
hsa-miR-148b-3p	0.208614	8.5678	0.123513	0.725255	0.973396	262.385	361.084	308.074	246.705	178.469	353.021	249.764	300.882	293.801	239.622	439.204	529.44	573.976	462.984	410.827	315.276	345.51	1117.48	318.282	282.317	274.805
hsa-miR-148b-5p	0.0562938	3.50101	0.00863834	0.925949	0.997752	6.55093	11.6853	7.74261	7.93615	4.25118	13.1737	3.90852	7.80263	19.3892	9.34343	23.2104	15.6036	16.3146	14.7159	7.02901	4.4056	16.6339	20.971	9.77524	5.87934	9.11717
hsa-miR-149-5p	-0.64404	11.2857	1.10632	0.292883	0.860455	1599.47	2476.7	2167.25	1595.17	10241.2	2840.96	2914.9	618.439	3683.04	3508	1720.1	1982.38	1661.47	1547.43	2997.04	1775.37	3060.35	740.193	1379.48	1422.47	7176.24
hsa-miR-150-5p	0.106953	10.7254	0.0288042	0.865232	0.997752	528.534	1279	5776.12	2731.81	1587.53	2181.26	1072.27	304.837	1582.97	1594.09	864.375	4803.24	1296.7	1280.2	773.746	874.054	2175.05	746.87	731.579	1677.03	3225.16
hsa-miR-151a-3p	0.467034	8.56027	0.641296	0.423242	0.882613	415.287	587.911	263.52	241.368	222.024	370.704	290.565	415.784	323.531	487.429	300.891	418.336	263.04	350.308	436.631	623.21	384.671	476.597	254.938	422.768	319.015
hsa-miR-151a-5p	0.178886	11.9707	0.0728563	0.787223	0.997752	3957.39	7601.24	1732.85	3421.44	5933.92	6178.54	916.309	6226.61	3728.49	721.842	3220.12	5212.48	3201.14	6688.59	6462.71	176.408	4689.62	3105.22	2471.57	4628.56	2375.28
hsa-miR-151b	0.382981	8.37044	0.369709	0.543163	0.909149	375.981	554.927	141.133	304.037	552.734	443.16	93.8044	404.561	176.442	121.547	209.948	501.628	242.537	492.503	651.016	43.6889	317.47	435.502	222.484	333.598	250.636
hsa-miR-152-3p	0.274032	9.55584	0.20456	0.651065	0.957208	589.932	327.022	1541.32	1680.14	287.396	948.331	260.345	417.28	257.015	558.869	433.19	657.014	772.717	633.131	681.814	836.055	2221.15	790.693	438.713	720.981	201.868
hsa-miR-153-3p	-0.51674	7.28472	0.658596	0.417056	0.882613	31.3608	103.344	51.074	38.8598	303.999	80.3479	433.178	287.094	311.843	309.325	430.13	37.3476	45.2795	74.6244	104.233	62.9634	53.3236	83.602	203.716	72.9473	170.646
hsa-miR-154-3p	-0.0516601	6.22181	0.00577799	0.939409	0.997752	31.082	77.3218	43.3314	17.3774	204.939	35.308	243.281	97.5863	34.6313	177.277	79.9703	55.624	72.2377	71.4025	39.0295	37.9983	0	89.2444	62.5615	22.4286	215.716
hsa-miR-154-5p	-0.518917	5.36645	0.627136	0.428408	0.882613	58.4705	46.824	67.5101	12.5884	86.5476	9.13854	79.0283	62.6348	31.7768	71.44	55.0719	38.7924	32.3674	28.4739	14.7054	11.4729	4.27729	45.9858	52.3953	15.6782	154.218
hsa-miR-155-5p	-0.674007	8.69268	1.06553	0.301957	0.860455	132.273	44.5035	734.325	448.119	62.5645	942.278	71.5926	153.06	96.1921	89.2174	523.183	419.564	772.368	129.918	553.812	202.566	1053.16	204.068	1087.01	556.251	70.7871
hsa-miR-15a-5p	0.20293	10.7354	0.108374	0.742002	0.983817	424.068	1728.68	979.236	908.689	790.639	2109.64	1011.26	1569.5	1944.74	824.041	2921.66	1851.05	3530.14	1772.61	1575.14	1579.23	1193.84	3291.23	2303.44	1786.45	1119.35
hsa-miR-15b-3p	-0.549674	5.06718	0.60989	0.434829	0.882613	42.2326	32.8183	0	4.5154	4.89287	30.9167	21.6398	48.8466	96.4075	10.8318	61.613	10.3302	59.9364	23.5977	34.3127	9.17834	65.4901	39.2149	52.7863	21.0132	9.11717
hsa-miR-15b-5p	-0.776338	12.1851	1.62485	0.202417	0.797763	4846.29	2747.78	6209.71	3287.48	2015.38	5201.49	2654.74	3269.3	7843.75	1965.68	5170.11	2790.52	4611.79	2290.72	4288.53	2088.26	12576.9	3727.67	9730.27	5819.78	1702.24
hsa-miR-16-2-3p	-0.790005	6.57175	1.5113	0.218941	0.814953	85.4408	115.444	26.8954	71.699	50.8537	64.9192	60.3437	86.0427	295.47	39.7716	208.049	32.2186	161.314	44.6701	134.384	49.7466	90.3934	56.2362	156.013	72.7296	15.31
hsa-miR-16-5p	0.0787015	13.2969	0.017239	0.89554	0.997752	3588.03	9736.08	7796.26	9049.81	7321.89	10172.4	6713.4	13109.2	15426.7	6349.56	11609.1	9061.45	11952.6	9224.68	9954	10642.7	10063.3	13600.4	16583.9	9322.45	4137.13
hsa-miR-17-3p	-0.143141	7.55277	0.0559106	0.81308	0.997752	334.027	143.538	78.3769	93.7287	81.4141	176.065	126.216	186.836	443.744	103.853	230.627	168.389	134.093	161.178	176.927	253.598	211.964	169.461	261.976	219.277	84.4628
hsa-miR-17-5p	-0.22894	11.7604	0.137857	0.710421	0.973396	3515.69	3611.5	1262.72	2785.86	1428.64	3691.91	2047.68	3405.58	11139.6	1825.61	3901.66	2282.46	3763.08	2888.41	4653.29	3360.47	3276.69	2440.26	5523.01	2582.55	955.497
hsa-miR-181a-2-3p	-0.553396	8.03179	0.763741	0.38216	0.882613	966.122	324.868	289.601	238.769	57.1102	242.29	218.496	298.103	559.81	94.5092	228.2	108.142	126.678	92.9104	336.005	254.148	344.179	76.8311	148.193	228.859	39.9091
hsa-miR-181a-3p	0.385887	8.6103	0.420994	0.516441	0.904808	383.856	794.019	144.529	109.19	151.92	265.077	427.649	579.319	438.196	226.888	480.244	468.47	244.718	538.915	474.273	718.664	280.4	522.301	259.239	308.012	103.299
hsa-miR-181a-5p	0.248653	15.6981	0.176782	0.674154	0.962927	107405	85288.3	30209.2	21382.5	47648.8	44634.6	41180.1	39125	40300.9	54705.6	26410.1	50464.3	25166	60814.8	63420.1	85799.6	44268.4	73310.2	67195.4	54535.7	34684
hsa-miR-181b-3p	0.62179	5.56319	1.05921	0.303397	0.860455	33.8697	73.5096	7.47094	34.0707	22.1382	30.1453	53.194	65.2001	64.3614	37.9525	48.9528	44.4992	23.3813	57.8186	66.6831	132.627	49.9968	45.6096	18.3775	35.4938	22.2769
hsa-miR-181b-5p	0.32882	13.4107	0.309802	0.577802	0.918419	15088.2	14689.1	5356.8	4770.72	9249.76	13617.4	8466.32	7304.12	10820.5	10452.4	5058.28	13514.3	6480.37	13277.9	12795	20240.8	9498.44	12438.9	13458.9	11212.3	9667.04
hsa-miR-181c-3p	-0.502607	7.20607	0.698064	0.403435	0.882613	203.636	119.339	112.336	98.3809	160.582	109.128	201.432	141.73	273.711	95.3361	346.046	86.0367	54.6145	111.458	181.089	158.418	41.8224	45.5156	238.125	174.529	112.674
hsa-miR-181c-5p	-0.887307	9.35574	2.02935	0.154287	0.723606	1367.89	236.192	503.677	453.866	540.14	517.396	538.041	465.593	596.542	329.335	1236.06	262.806	529.482	366.591	722.97	263.602	229.548	542.332	2731.98	670.68	862.949
hsa-miR-181d-5p	-0.976422	8.69342	2.53872	0.111085	0.674082	884.793	119.008	401.121	349.464	455.999	369.636	313.635	229.376	330.586	212.749	444.901	182.259	361.363	226.66	481.579	157.225	203.314	264.536	1903.83	388.907	602.335
hsa-miR-182-5p	-1.42019	9.80211	4.00963	0.0452411	0.359629	1025.15	238.43	74.7094	43.512	34.2501	52.4576	2590.97	3833.02	491.571	176.864	1322.25	230.37	1399.3	32.3053	2541.08	1380.79	1295.73	13.7299	207.626	870.686	11.2674
hsa-miR-183-3p	-2.76379	3.60047	10.0547	0.00151956	0.0375105	21.6041	1.82324	0	0	0	0	39.4665	23.9423	5.97834	1.57102	21.4168	2.02269	19.8916	0	45.3186	19.4581	35.7391	0	0	4.02843	0
hsa-miR-183-5p	-1.53745	8.3766	4.19234	0.0406071	0.328357	625.404	124.477	51.2099	11.6306	3.60949	15.488	1001.82	1359.37	157.699	87.3156	508.307	77.4402	419.118	6.79195	795.758	399.809	590.171	1.69273	60.9975	348.841	2.15028
hsa-miR-184	2.35693	6.01144	7.22372	0.00719464	0.122058	62.1641	22.6247	7.60677	12.3147	47.164	6.11214	13.3462	7.48197	15.7807	943.687	0	27.3786	0	45.0184	4.06942	10.0962	6.27336	55.672	0	2.83079	17.7183
hsa-miR-185-5p	0.433995	11.6983	0.553135	0.457039	0.882613	1651.6	3533.6	3083.87	3460.57	3061.73	3439.06	2329.29	3723.35	1993.16	2462.78	3452.54	4384.69	3306.88	3972.51	4709.34	5637.43	3430.01	5212.01	1519.07	2096.64	1626.64
hsa-miR-186-5p	-0.0759436	8.22312	0.0161949	0.898735	0.997752	617.041	293.955	369.743	193.478	133.792	143.428	198.19	520.532	220.499	264.014	250.989	324.57	301.165	264.015	204.396	163.65	433.717	624.993	292.084	162.117	264.398
hsa-miR-187-3p	-1.78985	8.06195	5.77266	0.0162773	0.200897	64.5336	56.3546	702.54	2089.26	79.489	12.6397	60.3437	10.3679	100.124	46.7172	1152.18	64.2927	367.906	29.4318	20.4396	8.81121	424.212	5.17223	3.9101	46.1637	86.011
hsa-miR-188-5p	-0.294091	4.9377	0.186588	0.665772	0.962927	37.1451	28.2602	16.3002	21.756	0	23.9738	35.844	40.7233	61.4531	6.86287	94.846	32.2908	34.374	13.4968	27.0062	21.2938	57.2206	15.1405	8.2112	36.4737	11.0954
hsa-miR-18a-3p	-0.217588	3.89935	0.109743	0.740437	0.983817	42.2326	20.8015	10.8668	5.33638	2.72717	11.6309	0	2.99279	37.1627	7.8551	13.0822	18.6377	7.85193	4.87627	16.7401	9.36191	30.9866	15.3286	22.6786	17.3114	6.88088
hsa-miR-18a-5p	0.361153	8.67469	0.310617	0.577302	0.918419	135.339	546.805	41.2939	227.959	135.637	440.667	209.535	328.886	1497.12	178.269	818.799	401.793	459.861	328.974	612.079	517.934	214.055	474.999	315.545	286.999	35.4365
hsa-miR-18b-5p	-0.0323827	4.90731	0.00212725	0.963213	0.997752	15.0532	32.5696	3.26004	10.9464	4.97308	25.6354	26.5016	48.6328	87.3592	0	81.0253	24.6335	48.9437	17.0669	48.2782	24.2308	5.51295	25.1088	43.4021	27.1103	14.6219
hsa-miR-190a-3p	1.47259	6.39862	5.4951	0.0190698	0.21814	22.5798	127.461	19.2886	64.5838	35.5334	62.5456	62.6316	79.4158	43.8412	69.7036	107.717	133.931	60.9833	266.279	74.637	104.633	12.9269	270.366	14.0763	53.8939	103.729
hsa-miR-190a-5p	0.819772	7.83317	1.83286	0.17579	0.74583	154.016	178.926	124.289	106.043	124.167	190.722	110.678	166.741	102.547	194.393	223.98	403.816	221.948	662.999	118.846	219.454	103.796	902.507	126.687	124.119	279.278
hsa-miR-191-5p	-0.0358658	13.37	0.00367591	0.951654	0.997752	18245.9	10657.7	13575.5	20979.5	15162.1	8499.67	9622.77	6801.11	9084.55	12015.8	6189.78	9411.37	5190.47	6488.4	8768.32	10381.9	12635.9	7989.31	9352.17	10683.8	9959.13
hsa-miR-192-5p	0.0234144	8.30675	0.00157573	0.968336	0.997752	405.809	472.301	211.36	209.487	289.642	169.004	341.662	345.347	456.508	250.454	302.79	245.179	186.876	377.389	485.279	598.795	213.674	251.558	224.048	295.709	235.154
hsa-miR-193a-3p	0.095959	4.99866	0.0213569	0.883811	0.997752	25.2977	15.0831	33.823	76.2144	0	21.1255	13.9181	33.8827	27.1988	8.35121	52.9619	66.0987	36.6423	20.3758	20.5321	16.6128	114.821	25.3909	12.9033	18.0735	7.65498
hsa-miR-193a-5p	0.445526	7.21284	0.433863	0.510099	0.904808	164.47	69.946	74.5735	486.431	56.7893	305.429	40.9918	131.148	116.874	80.7835	119.217	267.935	142.294	24.2072	72.2323	144.926	367.657	85.6709	66.0806	149.161	36.2106
hsa-miR-193b-3p	-0.158731	10.6673	0.0708005	0.790175	0.997752	1091.57	1373.73	2411.75	3513.39	1154.56	1815.42	753.676	584.449	1424.19	780.714	1411.93	1818.18	1677	1164.56	2205.91	1718.64	3461.56	1027.11	1416.63	1720.14	1186.61
hsa-miR-193b-5p	0.394734	4.33551	0.378456	0.538431	0.909149	0	24.1993	32.7363	37.4915	46.3619	16.7342	10.5816	14.9639	17.2349	20.8367	12.2382	24.5613	9.85853	11.2328	12.2083	23.8637	36.6897	10.5325	18.7685	22.7552	25.8893
hsa-miR-194-5p	-0.51476	5.372	0.737657	0.390412	0.882613	93.3855	26.0226	33.2796	13.5462	42.1107	21.3035	49.0948	68.7273	61.9378	45.8076	35.7651	20.8048	32.1929	42.0578	29.4108	25.8829	50.377	58.4932	48.8762	29.1789	37.2428
hsa-miR-195-3p	-0.467587	4.82916	0.562759	0.453151	0.882613	57.7039	10.8565	21.5978	28.0502	14.9994	30.8574	8.29368	12.6125	31.5075	14.8833	42.0952	21.0216	22.8578	12.1036	40.7867	13.9511	19.7706	11.0968	48.4852	105.284	9.11717
hsa-miR-195-5p	-0.209033	11.944	0.124736	0.723954	0.973396	3253.79	1452.54	3533.34	5564.75	3340.54	4236.13	3145.88	4626	3980.55	2934.5	4699.68	2653.56	4665.96	2862.28	4994.11	4095.93	3501.11	2642.63	5907.37	6708	1896.37
hsa-miR-196a-5p	-2.79881	7.131	8.06602	0.00451031	0.0881389	18.7468	0	0	0	0	97.2008	67.8747	635.968	71.9017	2.2325	293.717	65.9542	6.97949	0	347.936	185.311	87.9221	0	584.168	338.715	0
hsa-miR-196b-5p	-4.80503	5.6537	16.5672	4.6957140029349e-05	0.00367048	155.48	2.15473	0	0	0	55.5433	101.812	415.036	32.4231	1.6537	3.58706	0	23.2941	0	4.43937	0	168.335	0	7.42918	35.3849	0
hsa-miR-197-3p	-0.106427	9.63485	0.0321974	0.857595	0.997752	1945.35	980.487	791.647	839.043	1205.17	1011.41	642.903	340.75	864.652	696.127	561.797	814.062	364.417	535.78	811.85	969.508	685.792	383.779	530.6	925.124	1229.18
hsa-miR-1973	-0.8446	3.86495	1.43163	0.231498	0.814953	9.05979	8.78468	30.1554	16.5565	63.4468	5.45939	30.6008	10.0472	9.69461	25.219	17.4078	2.88956	12.1269	1.91568	6.01165	11.2894	0	4.79607	20.7235	5.44383	28.8997
hsa-miR-199a-3p	-1.46372	10.2307	4.98968	0.0254989	0.254447	303.015	118.096	5772.18	1900.57	263.814	484.877	178.934	133.393	318.36	165.122	555.361	215.561	1929.48	139.409	429.972	128.13	10009.2	128.741	421.117	436.051	182.429
hsa-miR-199a-5p	-1.74797	7.81923	6.9737	0.00827161	0.132668	65.9274	34.4757	873.42	334.002	29.9187	54.0598	28.5989	16.8879	80.8961	15.6275	292.662	50.4951	312.071	30.3896	89.1574	21.9362	2013.65	36.3937	69.9907	66.5236	57.3694
hsa-miR-199b-3p	-1.46372	10.2307	4.98968	0.0254989	0.254447	303.015	118.096	5772.18	1900.57	263.814	484.877	178.934	133.393	318.36	165.122	555.361	215.561	1929.48	139.409	429.972	128.13	10009.2	128.741	421.117	436.051	182.429
hsa-miR-199b-5p	-1.65608	8.45243	5.90632	0.0150866	0.191233	54.986	62.0729	1313.12	715.759	55.907	224.072	37.2739	13.4676	278.343	34.3144	621.194	171.929	908.119	67.5712	151.494	41.945	1935.71	38.1804	171.262	109.312	46.876
hsa-miR-19a-3p	-0.104788	10.2717	0.0268875	0.869752	0.997752	890.299	733.024	384.006	504.903	348.677	1473.38	701.531	1468.6	2793.18	446.5	2091.57	953.122	2212.67	1405.06	967.321	915.173	867.34	2741.75	2090.73	735.679	295.448
hsa-miR-19b-1-5p	0.233977	4.26789	0.104258	0.746778	0.983817	30.8033	11.4367	0	10.6728	0	16.8529	10.9629	29.6072	85.7973	5.29185	26.0589	12.4251	16.838	18.9826	26.5437	12.6661	25.2835	16.0809	9.77524	18.8357	5.84875
hsa-miR-19b-3p	-0.402427	12.3834	0.39121	0.531664	0.909149	5052.78	3505.17	2135.6	2304.77	1917.52	6838.71	4504.42	7316.52	11260.8	0	8068.56	3801.29	8026.76	5038.67	5331.96	4263.07	4277.48	8102.91	10584.2	4524.15	1538.74
hsa-miR-200a-3p	0.507398	5.08373	0.68636	0.407405	0.882613	64.673	38.5366	20.3753	25.9977	10.9087	46.5235	20.7819	32.8138	22.0822	17.9427	46.1042	50.5673	39.5214	54.2485	43.0989	27.7186	30.6064	62.0667	3.9101	19.38	29.4158
hsa-miR-200b-3p	0.3417	4.39539	0.315855	0.57411	0.918419	71.642	21.9617	17.2511	18.4721	6.49709	34.4179	12.8695	13.1469	12.226	16.8678	30.068	46.8109	14.7442	18.9826	8.04636	11.4729	24.6182	25.9552	5.86514	8.60125	12.2136
hsa-miR-203a	-0.197325	5.68285	0.0730482	0.786949	0.997752	3.06639	10.2764	105.544	14.504	286.594	12.1649	305.246	52.4807	32.2615	32.7434	14.3482	13.4365	1.65763	20.1146	12.8557	41.6697	10.6457	31.2214	18.7685	7.62136	294.846
hsa-miR-204-3p	0.668447	4.66638	0.776376	0.378252	0.882613	0	7.70732	42.2447	50.0798	15.2401	26.4068	3.62253	0	10.3948	47.296	15.1922	13.4365	53.6548	28.2998	4.43937	12.3908	114.251	15.4226	0	47.5791	3.8705
hsa-miR-204-5p	0.331701	11.2625	0.239088	0.624865	0.945627	130.74	3092.71	3009.16	2594.98	911.196	2223.63	1102.77	340.75	1398.12	2422.76	5544.96	1880.67	4745.27	3861.4	856.706	1357.39	8187.88	2120.43	341.742	3010.33	2194.74
hsa-miR-20a-5p	-0.0328974	11.2584	0.00246724	0.960384	0.997752	1913.57	1166.71	505.85	1643.19	795.532	5092.9	860.446	2112.7	9252.38	771.867	2655.16	1499.32	1892.66	2805.34	3379.75	1595.38	2316.11	3638.24	3718.89	1379.25	358.924
hsa-miR-20b-3p	0.113494	3.22072	0.0234478	0.878298	0.997752	6.13278	7.70732	8.01428	0	0	9.61327	20.3052	29.1797	24.1288	0	5.59159	7.15166	8.37539	10.5362	19.9772	10.2797	0	3.29142	7.42918	8.60125	3.78449
hsa-miR-20b-5p	-0.201164	9.38409	0.0987396	0.753347	0.984932	314.863	739.654	431.548	655.143	467.309	492.294	1079.32	1445.73	1454.14	2.06713	588.91	476.633	534.716	565.909	1322.84	621.833	123.186	338.264	1183.59	525.874	184.666
hsa-miR-21-3p	-2.59247	6.39588	9.2297	0.0023812	0.0485559	37.2845	2.32048	148.332	173.364	0	37.4443	2.00192	2.8859	30.4842	0	402.172	37.2753	245.416	3.39597	67.8854	10.0962	359.673	10.8147	52.7863	60.6443	0
hsa-miR-21-5p	-1.52298	15.4162	4.33929	0.0372424	0.317576	15221.6	2743.22	80402.8	143681	1697.66	40876.2	4920.63	5767.11	31502	2994.86	129304	28240.3	123718	6142.71	51388	15697.5	133989	7627.25	24959.7	23646.7	1132.25
hsa-miR-210-3p	-0.754193	9.5019	1.3239	0.249893	0.824596	1223.07	211.993	214.348	999.271	89.5154	151.498	75.7871	66.2689	106.695	151.893	1201.03	429.678	2026.06	198.708	355.242	95.5466	288.289	246.95	4438.74	1932.02	2.58033
hsa-miR-210-5p	-1.56998	4.85621	5.55545	0.0184233	0.216013	48.226	13.6743	70.3626	94.0023	5.61477	5.3407	2.47857	0	58.1677	11.9067	44.7327	20.8048	30.1863	6.53072	9.34118	4.49739	31.4619	1.69273	48.8762	71.8586	11.8695
hsa-miR-211-5p	1.683	6.13635	3.90384	0.048176	0.370402	0	253.596	104.321	16.5565	0	15.132	223.453	73.644	14.111	110.881	38.5081	105.758	51.91	130.092	9.80361	7.06732	34.0282	11.1908	0	206.539	8.6011
hsa-miR-2110	0.931753	3.52188	2.03282	0.153934	0.723606	21.8132	9.03331	8.82929	19.8404	33.7688	24.7453	8.00769	7.2682	7.54025	17.612	2.32104	23.9111	3.57699	11.4941	5.36424	4.13025	5.13275	12.0372	0	2.83079	0
hsa-miR-212-3p	-0.801604	6.32098	1.74823	0.186099	0.772395	92.2705	65.6365	176.722	113.432	78.7671	39.1652	121.355	22.339	71.2554	91.1191	61.613	53.5291	78.2576	30.3896	29.5958	25.424	173.658	42.4123	120.822	111.49	94.1821
hsa-miR-212-5p	-1.25337	4.24285	3.74647	0.052919	0.400307	38.1208	8.61893	70.4985	13.1357	14.1973	5.69675	20.0192	4.91673	18.7429	24.6402	6.0136	10.5469	10.731	5.31165	3.05207	3.21242	64.5396	2.82122	34.7999	19.4889	36.6407
hsa-miR-214-3p	-1.35839	9.72897	4.22031	0.0399428	0.328357	160.916	93.8967	4310.46	2429.83	210.393	254.336	87.9893	50.1292	177.788	108.235	255.631	102.435	649.529	45.2797	474.643	94.4452	6553.86	54.4495	291.302	567.029	68.2068
hsa-miR-214-5p	-2.03523	4.41467	7.66477	0.00563094	0.105636	5.29649	3.2321	81.6369	25.0399	3.28865	4.80663	2.5739	0	14.1649	1.57102	31.6505	9.24659	20.8512	2.35106	9.61864	2.66172	190.007	1.50465	0	16.9847	0
hsa-miR-216a-5p	-0.958572	5.06376	0.622341	0.430179	0.882613	2.36948	0	0	15.0513	0	17.4463	160.726	365.869	0	0	7.49062	4.98449	57.9298	0	3.42202	0	19.6755	0	0	13.8273	0
hsa-miR-216b-5p	1.40927	6.55777	3.71483	0.0539311	0.401487	0	2.48623	27.982	14.9145	6.09603	39.2245	359.774	1192.52	2.90838	8.84732	7.27962	10.6191	1.48314	4.00551	19.3298	18.1731	92.9598	1.97485	0	73.4917	0
hsa-miR-217	0.293723	7.12659	0.0955946	0.757182	0.984932	0	0	32.8721	44.333	0	15.5474	885.517	1649.45	2.53137	0	2.63754	4.40658	23.5558	0	4.90181	21.8445	55.6998	0	0	51.3898	0
hsa-miR-218-5p	0.571518	8.31839	0.609454	0.434994	0.882613	98.4033	828.246	206.877	62.6682	1031.91	24.8639	1082.66	248.402	143.534	1304.28	139.473	138.482	28.3542	224.831	146.592	337.121	108.548	118.585	24.6336	85.4681	187.418
hsa-miR-219a-2-3p	2.74374	12.5142	13.7376	0.000210207	0.0106491	267.333	15954.3	751.033	484.926	2385.15	4271.79	4030.63	4974.55	1622.45	5936.55	1442	11119	871.826	13824.5	8120.63	19548.1	40.3966	16522.4	165.788	4661.12	4603.31
hsa-miR-219a-5p	2.07755	9.60291	9.32636	0.00225881	0.0481537	36.0998	886.176	43.7389	28.187	95.5312	654.889	345.189	651.787	147.735	336.942	831.353	1358.45	341.821	1149.41	508.031	1116.27	12.6418	6626.56	38.3189	342.744	593.304
hsa-miR-22-3p	-0.18463	8.94503	0.0963281	0.756281	0.984932	354.377	354.785	757.281	683.604	263.012	524.932	250.908	243.378	237.68	296.178	695.151	743.628	1047.88	296.669	430.804	351.347	804.511	585.496	561.49	374.209	135.897
hsa-miR-22-5p	0.089683	9.31372	0.0215312	0.883341	0.997752	404.624	429.869	330.895	1201.64	288.278	615.13	372.739	109.13	210.535	329.914	847.495	901.398	1323.22	756.257	1045.93	556.575	989.67	1160.93	378.106	474.92	319.789
hsa-miR-221-3p	-1.02122	12.3806	2.55798	0.109739	0.674082	3019.91	3083.67	4456.21	4478.18	8900.61	6294.44	4607	1915.17	2581.03	6146.32	6353.21	944.453	16341.9	1769.56	5017.32	1710.48	11598.1	2573.98	7803.38	7052.81	10128.4
hsa-miR-221-5p	-0.791859	5.79486	1.47577	0.224437	0.814953	29.1307	23.8678	41.2939	63.0787	87.1091	71.8621	52.7173	13.7882	14.7035	83.016	77.6493	34.2413	115.162	17.5894	67.5155	22.3952	149.99	21.3472	56.3054	67.6124	87.4732
hsa-miR-222-3p	-0.624026	10.7262	0.955554	0.328309	0.872836	964.798	1296.16	1401.55	1613.64	2760.14	2110.82	1827.95	640.35	486.616	2432.19	1597.3	1025.36	3767.36	516.711	1619.35	557.676	3767.91	877.304	2209.99	2407.59	2613.96
hsa-miR-223-3p	0.0236841	11.8958	0.0015807	0.968286	0.997752	1018.53	2736.51	8712.06	11171	1438.74	2178.24	1257.97	1596.12	5620.88	3250.36	5910.1	4364.03	5207.31	2619.6	3379.66	3537.24	6176.5	3489.75	1047.51	1497.92	2134.45
hsa-miR-224-5p	-1.04439	5.95456	2.37529	0.123269	0.705037	299.391	9.3648	139.503	108.506	16.6839	85.1546	5.05247	3.6341	29.5147	0	37.9806	23.9111	165.85	108.845	46.4284	18.3567	39.256	19.3723	37.5369	45.837	12.9017
hsa-miR-2277-3p	-0.712022	4.21739	1.28721	0.256562	0.829828	46.9715	13.0942	9.78013	23.6716	31.6833	9.31656	16.6827	3.20656	19.9278	12.4028	14.0317	24.2001	21.0257	13.0614	16.5552	6.05771	22.432	13.4478	22.2875	32.2275	21.4167
hsa-miR-2355-3p	0.465761	4.0261	0.556388	0.455719	0.882613	16.5167	20.0556	17.5227	16.0091	0	14.7759	8.675	17.2085	9.91005	5.37454	17.3023	31.6407	25.8241	29.0835	9.61864	9.82083	24.7132	29.6228	12.5123	9.58114	8.42908
hsa-miR-2355-5p	0.940561	3.36267	2.29061	0.130159	0.716241	1.95134	11.188	8.96512	20.7982	2.64696	8.96051	8.38901	17.6361	8.56357	2.97667	14.1372	16.4705	8.63712	19.6792	13.3181	14.5018	3.51688	10.8147	4.30111	8.16574	4.73061
hsa-miR-23a-3p	-0.460656	13.2577	0.548853	0.458787	0.882613	12246.7	4247.56	16079.2	21077.9	2488.22	12217.9	3722.72	3027.31	6779.28	3364.3	12638.6	10322.9	12876.9	5438.17	13842.2	7758.55	22192.7	5125.77	8586.96	11847	3397.78
hsa-miR-23a-5p	-2.05875	3.05615	5.19999	0.022587	0.235407	3.7633	0	24.0428	8.89396	0	9.01986	0	0	18.3659	1.81908	7.27962	5.5624	15.0059	0	2.40466	4.95631	45.4343	0	9.38423	10.561	6.70886
hsa-miR-23b-3p	0.628903	13.3769	1.12668	0.288484	0.860455	7596.91	16472.5	13543.7	24962.9	9003.36	8504	14253.5	9790.38	7828.18	10868.7	5173.17	10333.7	4531.52	10214.4	9778.83	15377.3	10163.7	12979.1	3431.89	7944.73	12896.9
hsa-miR-23b-5p	0.54673	4.32101	0.826047	0.363418	0.882613	10.7324	16.8235	32.8721	59.5211	20.2934	14.5979	10.7723	11.9712	25.9062	23.3999	12.7657	29.1846	9.50956	18.7214	14.7979	21.0184	24.6182	20.3128	3.9101	17.8558	4.90263
hsa-miR-23c	0.991458	4.10648	2.41185	0.12042	0.703799	17.2136	23.7849	13.4477	51.8586	12.9942	9.3759	24.4044	9.83345	8.34814	16.7024	8.65114	15.098	7.15398	18.8085	12.1158	37.1723	18.8201	26.5194	0	11.9764	13.0737
hsa-miR-24-1-5p	1.46866	4.8255	4.75767	0.029168	0.269446	3.97237	55.5258	27.4387	13.9567	7.70025	23.0244	26.025	23.8354	17.935	22.9865	36.1871	59.3082	21.2002	58.6023	21.9194	29.3707	8.64963	92.6299	0	16.4404	20.9007
hsa-miR-24-2-5p	-0.602364	5.78165	0.855139	0.355103	0.882326	58.8189	9.86205	90.4662	95.097	9.22426	76.3127	19.4473	25.3318	58.2215	11.6586	112.887	73.3948	118.651	36.485	69.9201	36.0709	74.0447	27.5539	33.2358	63.4751	5.67673
hsa-miR-24-3p	-0.0845401	14.4141	0.0201929	0.887	0.997752	17047	17937.2	25629	45328.8	12248.4	22835.2	14699.4	14057.7	17506.6	13101.1	23867	19381.7	31213.2	14714.1	29699.8	23835.1	32917.1	15713.4	17749.5	27152	8525.5
hsa-miR-25-3p	-0.645331	10.0896	1.10007	0.294251	0.860455	4206.6	1296.49	505.171	567.161	223.147	626.465	546.334	775.026	1615.01	392.589	1748.37	709.748	800.722	555.459	1219.53	644.228	1896.27	839.5	1630.51	994.261	402.618
hsa-miR-26a-5p	0.362349	15.3537	0.378253	0.53854	0.909149	29287.3	34330.8	43134.9	35599.8	49080.4	31884.1	63296.5	131789	31258	50932	34092.6	33242.7	29028.6	40274.8	30620.2	49124.3	28142.4	43921.2	18116.6	30283.5	38859.8
hsa-miR-26b-3p	0.0571974	5.11672	0.00896742	0.924556	0.997752	93.5249	48.7301	30.9704	22.0297	8.66278	29.9673	11.1536	13.5744	26.1216	14.3045	39.3521	49.0503	27.3945	40.3163	27.0987	24.5062	81.4586	46.6441	19.5505	39.3045	31.6521
hsa-miR-26b-5p	0.253364	11.9316	0.184737	0.667334	0.962927	4982.61	2685.46	5699.51	5132.23	2136.02	3489.2	2826.43	4991.12	2688.42	4250.77	3126.33	3140.23	4281.22	4008.47	2620.71	4222.31	4489.54	7017.3	3058.87	3281.43	3220.68
hsa-miR-27a-3p	-0.615246	10.6695	0.969112	0.324902	0.872836	855.523	466.085	1997.73	2382.49	456.801	1885.45	521.835	457.79	1457.48	381.923	4685.65	2059.46	4821.52	961.931	1959.8	1026.96	2198.62	1023.35	1253.19	1720.25	430.141
hsa-miR-27b-3p	0.953969	11.3208	2.56158	0.109489	0.674082	1344.89	4224.52	2293.03	3186.5	1370.16	2577.07	1009.45	1923.51	1812.84	1915.07	2290.02	3675.52	2607.1	3919.56	2318.18	3592.86	1692.29	7308.55	540.766	1556.39	1788.86
hsa-miR-27b-5p	0.395424	6.48962	0.443219	0.505573	0.903282	66.2758	81.4655	177.672	391.471	48.688	68.005	54.9099	58.0387	76.8029	71.6881	43.9942	87.5537	55.6614	73.6665	73.8046	69.6636	128.034	79.3702	24.2426	66.197	41.1133
hsa-miR-28-3p	0.250763	7.69797	0.158124	0.69089	0.970123	442.048	145.03	443.774	624.903	0	203.184	52.1453	119.284	198.847	141.805	184.206	179.803	153.985	130.876	151.771	191.368	148.755	133.726	284.264	223.415	238.079
hsa-miR-28-5p	0.0219035	7.40721	0.00136821	0.970493	0.997752	217.644	116.19	269.905	298.974	67.698	226.861	87.5126	118.215	101.255	97.1551	180.091	200.247	188.097	148.552	116.441	94.4452	295.038	224.099	179.864	166.69	87.5592
hsa-miR-296-3p	-1.00011	3.25859	1.85717	0.172952	0.74583	6.55093	1.49174	14.6702	6.29419	0	12.1649	0	3.09968	14.7574	1.57102	37.9806	13.4365	13.1738	7.74979	9.34118	0	11.216	5.92455	19.5505	12.8474	1.5482
hsa-miR-296-5p	-0.336945	6.34223	0.299076	0.584462	0.918419	177.223	80.9683	46.3198	49.943	26.9509	99.2184	31.2681	28.4315	86.9284	25.8805	252.466	113.054	73.1974	76.3659	65.1108	72.5089	100.469	31.1274	78.5929	106.59	27.3515
hsa-miR-299-3p	-1.68944	2.91922	4.90716	0.0267456	0.255994	7.80536	3.06635	0	0	11.791	0	12.8695	9.08525	11.7413	6.86287	21.9444	1.44478	26.6966	6.44364	2.95958	2.29459	0	7.33516	17.5954	1.74203	10.8374
hsa-miR-299-5p	-1.00256	6.50971	2.39721	0.121552	0.703799	122.237	57.2662	105.951	29.829	282.102	22.0749	258.248	133.714	88.221	139.655	99.6991	54.1793	100.068	42.6674	42.6365	14.5936	4.65749	42.5063	134.898	47.3613	344.044
hsa-miR-29a-3p	-0.0306613	14.4287	0.00266914	0.958797	0.997752	13690.6	29301.5	20247.7	16596.1	31686	15258.5	27298.7	12089.3	21119	19643	31269.9	24847.8	23955.6	24686.2	18018.8	24754.7	20951.7	29980.9	14764.1	20889.8	32913.4
hsa-miR-29a-5p	-0.186242	6.27943	0.0991419	0.752862	0.984932	71.1542	51.2992	63.1634	77.5827	64.9709	63.0796	83.2228	49.0604	90.5908	60.0295	105.396	85.242	88.9885	79.8489	62.7061	59.2003	67.7713	160.621	110.656	59.12	129.103
hsa-miR-29b-1-5p	-0.732237	7.01376	1.42135	0.233181	0.814953	197.155	49.0616	232.55	265.177	156.01	114.172	69.5907	23.0872	190.176	135.604	75.7502	74.5507	99.7195	50.0688	109.32	88.1121	361.669	58.8694	84.4581	149.379	124.974
hsa-miR-29b-2-5p	0.659098	8.40047	1.07889	0.298947	0.860455	154.295	509.097	545.65	468.78	873.256	227.989	402.863	158.618	134.109	648.666	132.932	408.801	138.63	333.589	201.159	392.65	264.527	357.73	120.822	283.732	712.171
hsa-miR-29b-3p	0.621058	14.2002	0.970398	0.324581	0.872836	3019.28	24319.2	11101.3	15061.2	27681.6	15540.9	28664.4	9356.53	16438.3	24259.2	22942.9	23645.6	17856.9	31196.1	14891.6	23327.5	6215.28	39203.7	8192.43	13541.5	50930
hsa-miR-29c-3p	0.857956	12.8029	1.82669	0.176518	0.74583	1624.98	16062.9	4142.84	4531.68	8747.96	5177.93	10111	4003.93	4258.36	7590.59	7967.49	11097.7	6279.71	13891.9	4525.76	10016.8	2092.45	14957.8	1941.36	3899.09	12377
hsa-miR-29c-5p	0.370742	8.71406	0.34209	0.558625	0.909706	287.962	847.639	575.126	320.456	686.205	246.147	718.309	210.243	147.574	794.688	317.349	708.593	232.155	347.347	280.883	325.005	279.64	735.397	152.885	185.09	1145.84
hsa-miR-301a-3p	0.0678322	10.5249	0.0125905	0.910659	0.997752	1434.1	1502.18	612.888	1172.91	847.91	1622.57	2339.87	2394.23	3843.86	713.325	1347.26	1123.89	909.515	1636.08	1521.59	1256.97	901.558	1453.68	1548.01	1284.53	787.947
hsa-miR-301a-5p	0.750561	3.5647	1.21426	0.27049	0.847561	26.4825	16.0776	3.80339	5.19955	0	8.42644	17.35	19.0256	35.0083	6.36676	18.9903	12.6418	7.50295	14.1064	5.82668	11.9318	6.93872	13.824	0	6.64147	10.4933
hsa-miR-301b	-0.338764	5.78524	0.284536	0.593744	0.925538	102.794	39.9454	9.10096	19.7035	12.6733	72.6336	107.055	66.3758	117.52	15.3795	53.8059	31.2073	44.9305	43.8864	59.6541	45.7999	47.0502	66.2045	100.489	46.9258	14.0198
hsa-miR-3065-3p	0.0259737	6.23424	0.0017715	0.966428	0.997752	149.277	22.5418	175.092	269.145	22.2986	33.3497	12.9648	33.1345	57.9522	30.7589	15.4032	28.1732	15.4421	13.5839	376.514	172.645	16.3488	22.3816	14.0763	24.4972	16.3421
hsa-miR-3065-5p	0.129241	6.52147	0.0391993	0.843054	0.997752	260.573	18.0666	133.662	272.292	62.4041	46.7608	36.3206	38.9063	53.8051	81.1142	13.7152	23.6222	39.1724	16.1091	446.157	218.628	9.69519	31.5976	3.9101	30.5943	6.88088
hsa-miR-30a-3p	0.060658	9.05254	0.010509	0.918349	0.997752	585.681	285.088	825.335	1169.62	443.647	761.169	357.2	583.273	479.022	311.889	483.514	480.678	467.8	450.01	746.647	554.831	295.418	330.458	405.477	603.067	329.422
hsa-miR-30a-5p	-0.0760293	11.7918	0.0163476	0.898262	0.997752	2830.42	1759.42	5165.68	4803.7	2560.57	4268.11	3314.71	4003.71	4607.96	3183.46	4399.84	3282.11	5780.07	3866.62	3503.13	2091.74	1375.77	3562.07	3239.51	3310.5	2659.89
hsa-miR-30b-5p	-0.182353	11.0396	0.0948299	0.758125	0.984932	3100.89	1510.39	2078.55	1078.08	1746.99	1906.45	2728.62	2050.7	1810.31	2393.99	1492.53	1669.3	3259.95	2383.36	1524.09	1076.71	1722.51	3600.06	2645.96	2319.72	2553.75
hsa-miR-30c-2-3p	-0.246857	4.34787	0.151525	0.697082	0.970123	17.0742	1.82324	60.5825	42.0069	17.0849	27.5936	9.6283	13.2538	22.8362	14.4699	9.38965	16.615	21.3747	23.946	27.3761	4.95631	15.8735	15.5167	12.1213	33.7517	4.90263
hsa-miR-30c-5p	0.134177	12.4391	0.0503291	0.822492	0.997752	7767.59	3929.57	6279.12	4122.56	5299.62	6057.31	6612.45	6620.91	3816.45	5257.87	4286.01	5265.79	7232.76	7044.9	5630.79	3818.93	3073.19	10163.3	3017.03	5765.78	7561.92
hsa-miR-30d-5p	-0.424776	11.6123	0.526809	0.467952	0.882613	4822.67	2470.57	4625.32	2656.83	4716.24	2541.82	3870.1	3242.37	4315.07	3884.88	1748.69	1987.01	3110.85	2087.74	2014	1701.57	2681.77	2305.31	4367.58	3465.65	4249.29
hsa-miR-30e-3p	0.0933764	9.13681	0.0251626	0.873962	0.997752	1172.96	463.848	510.469	638.039	561.958	564.097	491.424	809.977	480.745	419.628	425.066	551.834	446.338	526.289	568.702	617.794	524.111	651.513	376.933	456.737	429.195
hsa-miR-30e-5p	-0.0995537	11.0603	0.0284088	0.866151	0.997752	2625.39	1542.13	1856.05	1491.04	1916.08	2154.44	2340.25	2666.79	2638.23	1507.43	2947.4	2094.5	3467.24	2968.26	1650.34	1466.97	1356.47	3417.53	1223.08	1377.94	1745.08
hsa-miR-31-3p	-0.120939	4.40647	0.0306705	0.860977	0.997752	3.20577	15.4975	49.0365	34.8917	26.4696	5.22202	39.8478	8.97837	9.0483	12.8162	10.9722	21.5272	15.3549	22.1174	19.2373	9.63726	96.7618	16.363	0	6.9681	57.1113
hsa-miR-31-5p	-0.946997	8.84529	2.1003	0.14727	0.723606	254.301	223.181	756.602	886.66	1068.89	201.879	822.886	157.442	243.766	378.864	201.825	392.836	405.77	87.3375	488.331	232.212	2021.83	159.117	97.3614	117.478	176.839
hsa-miR-32-3p	0.0320585	4.25551	0.00245706	0.960466	0.997752	30.7336	12.3483	12.9043	9.44128	4.01055	22.965	11.8209	16.4603	23.0516	8.59926	31.8615	12.5696	19.2808	36.0496	25.1564	16.0621	6.84367	50.4998	17.9864	13.2829	10.2353
hsa-miR-32-5p	0.466964	5.65605	0.541019	0.462011	0.882613	26.9703	44.7522	19.9678	17.1038	15.5609	54.0598	40.4198	46.1745	66.1388	28.2783	110.038	73.9728	73.7209	86.3796	42.6365	42.3122	0	162.314	26.1976	31.2476	33.8023
hsa-miR-3200-3p	3.49182	3.67612	10.0547	0.00151961	0.0375105	2.09072	53.6197	19.2886	3.55758	22.058	5.40005	18.494	0	2.96224	26.542	0	12.9308	0	19.9405	0	13.7675	0	43.6348	6.25615	4.89945	416.121
hsa-miR-3200-5p	1.52719	3.69576	4.21797	0.0399981	0.328357	4.04206	29.1718	9.10096	6.43102	20.0527	15.31	8.675	3.20656	0	31.1723	1.58253	22.6108	0	14.2805	16.3702	22.2116	9.41004	15.7988	14.4674	15.2427	13.4177
hsa-miR-320a	-0.621399	12.5986	1.07132	0.300646	0.860455	11083.6	4049.24	10800.9	3348.37	5162.78	2358.99	2622.33	5276.29	8318.46	5684.44	4061.6	4554.89	7158.86	3776.85	7694.08	6544.25	5766.64	3443.86	13338.5	9002.24	2315.76
hsa-miR-320b	-0.760393	5.72518	1.4318	0.23147	0.814953	151.159	21.2987	71.8568	48.3011	16.9245	31.7475	6.67308	33.8827	59.1371	23.9787	51.3793	28.3899	66.2179	26.1229	60.3015	32.6749	67.1059	16.5511	141.154	103.759	21.5028
hsa-miR-320c	-0.641141	6.99939	1.14988	0.283574	0.85254	202.173	96.8801	184.872	51.8586	54.3028	58.3917	57.0071	91.7076	183.874	97.5686	87.3554	79.4629	177.366	72.3604	144.187	95.4548	151.986	96.0154	354.646	222.108	55.8212
hsa-miR-320d	-0.584218	7.15447	0.964108	0.326154	0.872836	244.196	98.4548	190.713	90.3079	69.5429	83.671	57.6745	99.4034	181.612	100.132	157.831	88.4206	187.923	87.4246	150.199	116.657	163.868	111.25	352.3	218.298	73.7975
hsa-miR-320e	-0.759621	6.31609	0.986158	0.320683	0.872836	135.827	0	134.341	40.0912	0	38.7498	0	60.9246	126.73	72.3496	54.3334	57.9357	124.148	60.3438	109.135	74.8035	104.651	0	236.17	163.75	31.6521
hsa-miR-323a-3p	0.573076	9.14591	0.654591	0.418476	0.882613	247.054	970.79	610.443	245.884	1989.87	162.476	1485.05	399.751	397.856	2373.73	203.513	389.296	88.2033	287.265	300.583	417.706	5.51295	222.594	289.347	242.686	2795.27
hsa-miR-323b-3p	0.533731	6.40919	0.579029	0.446693	0.882613	22.2313	183.898	67.6459	24.3558	241.114	24.2705	254.816	82.5155	105.24	312.716	25.6369	39.2258	34.374	70.7059	47.8157	62.0456	0	63.3833	16.8134	20.5777	329.508
hsa-miR-324-3p	0.182349	5.45188	0.0605643	0.805606	0.997752	5.2268	73.3438	0	13.5462	38.9023	97.6162	27.6456	15.819	28.4375	10.9971	13.8207	47.0276	13.959	0	42.9139	14.9607	23.7627	31.5036	262.367	115.3	45.6719
hsa-miR-324-5p	-0.142292	8.167	0.0578654	0.809902	0.997752	336.745	471.389	370.015	227.959	450.304	234.576	170.163	183.522	174.341	291.631	286.754	326.448	148.663	182.425	240.743	196.784	371.554	286.165	524.735	273.716	511.68
hsa-miR-326	0.480418	7.80679	0.541175	0.461946	0.882613	100.982	410.725	422.991	215.508	608.881	165.977	332.224	86.2565	64.0922	394.739	102.864	272.919	60.8088	183.383	125.32	172.461	261.485	268.486	75.0738	152.863	1203.72
hsa-miR-328-3p	0.28587	9.94476	0.220673	0.638528	0.945627	923.053	1411.02	1114.53	1160.87	3306.46	1005.48	1283.04	616.408	712.608	1621.04	387.824	821.069	227.968	553.021	606.159	1035.23	450.731	405.221	847.318	1221.6	2694.55
hsa-miR-329-3p	0.475873	8.09538	0.419808	0.517033	0.904808	229.004	504.373	255.37	53.2269	817.67	52.8136	688.09	207.144	167.555	1124.19	125.442	235.933	54.2655	261.577	83.7932	142.631	0	251.088	133.725	81.7663	1240.54
hsa-miR-330-3p	1.89477	9.50903	6.8513	0.00885766	0.134008	34.706	2142.63	252.653	242.874	1211.02	326.198	1075.41	543.512	132.816	1198.94	243.287	1223.73	140.637	818.778	1048.43	1827.13	66.9158	1297.29	107.919	637.255	998.33
hsa-miR-330-5p	2.16967	4.79369	6.49297	0.0108302	0.149393	2.36948	44.0063	10.731	2.59977	26.0686	6.88357	11.1536	6.09246	0	29.1052	21.5223	119.7	13.8717	40.6646	25.8963	25.424	1.80597	146.233	0	20.1422	2.3223
hsa-miR-331-3p	-0.0584652	10.6933	0.00965724	0.921717	0.997752	1512.01	2103.85	2587.39	1966.8	2872.11	1013.01	2048.63	1151.16	1045.24	1823.79	1898.5	2011.71	875.839	1418.39	1502.64	1319.66	1112.48	1332.84	1800.21	1719.05	3194.28
hsa-miR-335-3p	-0.34867	4.76161	0.297401	0.585517	0.918419	2.43917	15.3318	4.07506	3.01026	24.1435	58.5104	25.3577	36.8754	50.9506	12.2374	47.6868	41.9709	36.9913	17.4153	31.3531	17.2553	51.2324	11.0027	32.8448	21.7753	26.1474
hsa-miR-335-5p	-0.181481	9.83789	0.0908631	0.763083	0.988635	163.494	275.309	640.463	546.773	1562.59	1157.45	1328.13	2598.49	670.544	1334.7	741.782	672.545	689.225	372.686	727.04	564.468	1175.21	595.935	1822.1	664.801	945.863
hsa-miR-337-3p	-0.365475	4.8518	0.31611	0.573955	0.918419	40.3509	27.5143	44.6898	15.5986	14.9192	14.1232	23.7371	73.2165	29.6763	18.4388	71.5302	33.5189	40.3066	20.55	25.4339	6.42484	0	20.971	36.7549	19.9244	34.3184
hsa-miR-338-3p	2.54322	13.0167	13.1538	0.00028694	0.0122341	609.724	28597.2	646.44	418.016	2162.49	7492	3174.67	5675.72	965.152	5348.16	4894.86	16471.2	1756.91	20594	8751.3	16013.1	249.414	36142.9	427.764	5350.85	7516.85
hsa-miR-338-5p	2.71882	10.6649	12.8876	0.000330758	0.0129271	214.159	5190.26	261.89	127.526	1468.42	1137.15	1443.01	1521.83	230.624	3107.89	342.564	2570.34	179.198	3164.87	1910.69	4887.84	43.2482	3397.68	55.9144	1215.17	1619.93
hsa-miR-339-3p	-0.425083	7.55523	0.522383	0.469827	0.882613	208.166	185.887	164.225	156.534	182.961	190.01	188.181	235.041	263.586	112.452	267.974	143.611	210.519	123.3	196.072	122.623	147.899	104.761	310.071	248.021	129.533
hsa-miR-339-5p	-0.369244	8.81067	0.350201	0.553999	0.909706	693.353	334.647	427.473	320.319	75.9598	382.81	220.307	632.868	514.945	120.555	535.527	456.551	457.942	260.88	423.405	300.499	716.779	404.844	1139.4	562.13	250.722
hsa-miR-33a-3p	0.303728	5.83175	0.255337	0.613342	0.943139	60.0037	82.5429	36.6755	46.6591	51.6558	32.519	132.127	84.6532	53.7512	65.156	36.7146	38.9368	45.2795	112.503	35.8849	57.5482	17.7745	62.8191	51.2223	34.6228	69.3249
hsa-miR-33a-5p	0.410505	5.80813	0.412533	0.520686	0.907814	28.2247	79.145	27.0312	13.683	54.3028	39.1058	104.577	58.0387	47.9345	54.6549	61.5075	55.1184	37.1658	122.69	21.7344	73.4267	14.3527	114.729	78.9839	34.2961	110.61
hsa-miR-33b-5p	1.71955	7.23654	6.49757	0.0108022	0.149393	6.06309	163.345	14.2627	8.89396	48.3672	145.92	75.9777	93.6316	18.4736	134.777	290.024	336.417	109.229	203.41	158.615	297.929	13.9725	827.274	12.5123	56.6158	148.627
hsa-miR-340-3p	0.927035	8.34698	2.2702	0.131883	0.716241	268.449	921.231	122.659	132.315	294.695	255.76	247.762	240.171	376.043	297.75	300.047	530.523	149.972	561.032	326.849	638.721	86.0211	449.89	65.2986	246.497	471.426
hsa-miR-340-5p	0.780169	8.74338	1.62895	0.201848	0.797763	355.144	263.126	228.746	216.055	305.844	421.5	320.117	465.165	226.154	387.711	393.732	673.701	454.627	681.285	171.193	525.368	132.786	1931.78	177.518	239.529	299.232
hsa-miR-342-3p	0.251078	12.1675	0.175252	0.675486	0.962927	5525.98	8620.09	2949.25	5588.55	7154.33	2599.14	5672.59	3238.84	4006.73	4560.01	3072.1	6515.74	2077.53	4344.67	5743.07	5919.57	3288.95	4087.56	3083.11	3958.21	6181.01
hsa-miR-342-5p	-0.219656	6.71627	0.135042	0.713261	0.973396	77.7051	91.2447	226.981	124.789	228.601	96.6667	78.647	77.0643	75.2948	103.522	54.2279	136.243	55.2252	43.9735	100.348	95.7301	109.404	59.2455	166.961	101.364	166.173
hsa-miR-345-5p	0.0175737	8.35158	0.000869353	0.976478	0.997752	786.111	519.208	298.43	313.615	123.284	297.121	115.349	148.143	382.452	137.588	556.521	480.606	217.237	328.713	360.237	275.809	249.223	372.118	292.866	278.18	161.099
hsa-miR-346	0.899894	7.38797	1.88903	0.169311	0.74583	131.924	335.393	177.944	265.587	555.701	156.305	198.762	47.564	71.2554	209.772	52.3288	166.366	47.8968	208.025	158.615	197.243	17.7745	185.072	51.2223	114.865	216.49
hsa-miR-34a-3p	0.014896	7.1526	0.000590161	0.980619	0.998723	30.0367	44.0063	104.729	126.705	54.6236	399.307	209.63	73.1096	46.9111	40.0197	161.101	136.026	106.961	122.429	225.206	177.968	245.802	104.573	195.896	240.726	41.7154
hsa-miR-34a-5p	-0.348538	12.1759	0.314927	0.574673	0.918419	1468.24	1794.06	4278.94	3089.9	1751.89	11025.8	3671.15	1100.81	1472.72	1450.88	4401.85	6155.92	9883.57	3208.41	5750.47	2293.67	9666.58	5635.66	8164.67	6274.34	1538.39
hsa-miR-34b-3p	3.17446	5.72978	18.6258	1.59052380356039e-05	0.00248652	2.9967	119.173	18.3378	35.0285	3.04802	37.563	19.8286	14.9639	3.60855	223.829	10.0227	205.881	16.5763	91.343	56.1396	95.0876	12.4517	78.3357	0	16.6581	25.0292
hsa-miR-34b-5p	2.34084	7.09355	12.4912	0.000408881	0.0147512	7.52659	178.346	26.7595	63.626	7.70025	100.346	49.4761	52.2669	28.4375	313.212	78.5988	788.778	85.4115	314.781	78.3364	136.574	39.5412	326.227	16.4224	38.6512	19.6965
hsa-miR-34c-3p	3.08704	4.32037	17.6407	2.66823040252458e-05	0.0031285	0	45.1665	5.70508	30.3763	2.56675	15.4287	8.57967	7.05443	0	77.0626	7.27962	73.9728	4.27494	24.2072	18.5899	41.8532	9.41004	19.5604	0	8.05687	2.15028
hsa-miR-34c-5p	2.01336	7.56594	9.58972	0.0019567	0.0458846	10.3142	193.097	69.2759	84.561	26.9509	167.164	59.581	77.5988	36.6241	597.732	119.006	997.549	120.571	321.398	96.9263	164.292	109.784	459.482	19.9415	57.378	37.8449
hsa-miR-3605-3p	-0.11634	4.98615	0.0383579	0.844726	0.997752	71.642	46.6583	45.7765	37.902	24.5445	31.6882	15.1574	11.223	33.8773	20.6713	19.4123	35.4694	18.7574	30.9991	35.7924	22.3952	48.1908	27.6479	23.8516	32.1186	28.2976
hsa-miR-3607-3p	0.111918	6.14787	0.0257243	0.872576	0.997752	14.7744	11.2709	135.428	174.322	126.493	133.34	90.0865	6.94755	1.34647	44.4847	1.68803	17.3374	85.1498	16.1962	33.9427	69.3883	39.7313	53.6971	265.496	98.2067	14.8799
hsa-miR-3607-5p	0.324805	7.62101	0.261808	0.608881	0.939358	50.8045	50.8849	287.835	588.78	256.755	205.38	197.809	122.597	11.472	144.203	19.2013	59.0193	179.809	89.4273	126.43	281.683	144.953	150.559	719.458	251.287	69.927
hsa-miR-3609	-0.823416	6.29848	1.58582	0.207924	0.799396	33.3818	7.62444	50.259	35.9863	31.6833	21.6002	38.6085	46.7089	24.7751	30.6762	15.7198	1.51702	14.7442	10.5362	6.93652	30.105	10.4556	6.01859	1063.55	97.9889	5.93476
hsa-miR-361-3p	0.287493	9.39472	0.237223	0.626219	0.945627	1005.36	815.981	786.757	1390.33	295.497	851.724	355.866	336.154	491.571	527.78	622.777	951.532	569.963	531.252	782.347	626.881	540.174	703.987	574.002	702.472	794.57
hsa-miR-361-5p	0.042091	10.4858	0.00510943	0.943016	0.997752	1867.15	1373.97	1377.23	2298.88	2081.71	1153.83	1183.42	1991.38	1653.36	1101.86	1104.29	1254.86	983.236	1062.42	1506.24	1932.78	1129.11	1121.81	1185.54	1315.99	1101.03
hsa-miR-3613-5p	0.990074	3.8637	2.05423	0.151784	0.723606	12.6837	38.4537	0	9.03079	3.04802	2.55167	2.5739	7.37509	18.6352	3.72084	6.54111	31.3517	13.5228	42.5803	12.4857	4.68096	12.8319	56.5183	7.03817	5.22608	11.4395
hsa-miR-3615	1.12312	6.36823	3.09575	0.0784971	0.537894	82.235	263.623	71.3135	132.041	27.8332	53.1103	20.6865	54.7253	94.3609	90.2096	36.1871	83.6528	32.9781	100.399	222.709	36.9887	44.1987	159.023	3.51909	42.0264	25.6313
hsa-miR-362-3p	0.202953	5.85225	0.108056	0.742368	0.983817	29.2701	29.5033	40.6147	53.2269	12.2723	83.9084	105.911	154.129	53.2665	24.5575	95.5845	39.5147	73.9826	39.3585	64.4634	78.4748	34.3134	68.0853	29.3257	45.5104	24.5131
hsa-miR-362-5p	0.0382488	6.75804	0.0041927	0.948372	0.997752	131.646	80.3053	148.332	135.188	41.2284	114.528	137.847	153.274	61.2915	78.4683	73.5347	100.99	121.705	77.1496	110.244	103.807	124.327	130.904	139.199	100.929	63.5622
hsa-miR-363-3p	-0.509772	7.28724	0.60821	0.435463	0.882613	153.947	151.577	105.816	42.0069	94.9697	152.507	260.059	364.265	161.577	0	142.322	125.479	151.978	130.789	186.084	97.6576	36.4995	183.285	458.654	125.208	133.833
hsa-miR-3653	0.11	4.57329	0.0258665	0.872227	0.997752	13.7988	0	45.2331	70.3307	7.78046	25.3387	7.34038	14.002	0	1.81908	3.90356	1.6615	30.7098	15.3254	18.035	35.1531	27.2796	38.2745	90.7142	30.7032	28.7277
hsa-miR-365a-3p	0.44297	8.25849	0.560114	0.454214	0.882613	167.118	354.619	412.803	456.602	381.403	299.495	251.194	195.921	167.07	292.044	229.994	512.68	262.429	503.562	284.027	261.124	382.39	480.171	84.4581	145.35	353.935
hsa-miR-365b-3p	0.44297	8.25849	0.560114	0.454214	0.882613	167.118	354.619	412.803	456.602	381.403	299.495	251.194	195.921	167.07	292.044	229.994	512.68	262.429	503.562	284.027	261.124	382.39	480.171	84.4581	145.35	353.935
hsa-miR-369-3p	-0.506815	5.36954	0.528405	0.467278	0.882613	20.9072	31.658	38.1697	15.325	64.4094	7.23962	87.4173	71.7201	19.6585	112.948	47.0538	19.2156	72.1505	30.2155	17.9425	15.3278	1.90102	64.2297	82.112	7.62136	142.004
hsa-miR-369-5p	-0.174042	5.72378	0.071627	0.788982	0.997752	23.207	39.0338	78.7844	45.2908	97.0552	19.1079	115.444	84.0119	63.7151	153.712	67.3101	30.3404	51.9972	37.6169	26.2663	18.9074	0	36.5818	46.1391	22.4286	142.262
hsa-miR-370-3p	-0.370509	7.22251	0.278892	0.597429	0.925866	58.3311	105.748	222.498	65.1312	581.289	33.1124	285.703	126.338	101.201	584.006	62.7735	55.9852	35.4209	23.0752	64.2784	49.9302	0	28.4002	414.079	90.2587	491.897
hsa-miR-374a-5p	0.365142	6.6844	0.368723	0.543701	0.909149	133.388	74.8356	53.7907	69.3729	57.6717	78.093	99.0475	192.714	74.2176	104.762	118.056	112.837	120.658	139.496	78.059	79.5762	47.6205	275.068	79.3749	68.2656	63.5622
hsa-miR-374b-3p	0.220794	4.26742	0.123207	0.725582	0.973396	31.7093	21.0501	5.43341	8.48347	7.37941	23.6771	21.2585	20.2013	28.1682	9.17806	35.1321	18.7821	19.5426	36.9203	13.9655	12.299	3.89709	34.1367	18.3775	15.4605	15.396
hsa-miR-374b-5p	0.409694	10.7861	0.464723	0.495425	0.900598	3718.56	1567.4	1692.37	1875.67	804.034	1487.21	1533.76	3227.94	1289.65	2010.49	1427.54	1989.82	1326.37	2098.8	1486.54	2084.86	904.124	2644.23	1337.64	807.647	1186.26
hsa-miR-376a-3p	-0.364332	10.3025	0.342402	0.558446	0.909706	797.54	575.397	1104.07	1211.22	1754.13	646.641	2538.15	2845.82	1760.43	2328.99	1490.53	541.72	1943.79	737.797	990.073	647.165	77.1813	628.379	1802.95	836.608	1209.75
hsa-miR-376a-5p	-0.528979	4.71507	0.533276	0.465233	0.882613	14.5654	42.7632	32.4646	3.01026	43.1535	6.23082	79.5049	68.086	13.5725	70.0344	29.9625	15.7481	19.1064	8.27224	4.90181	3.02885	0	25.9552	39.492	5.66158	99.7728
hsa-miR-376b-3p	-0.815595	5.27276	1.4495	0.228608	0.814953	20.5588	7.87307	20.7828	25.7241	21.8976	23.6771	45.7582	75.1404	68.347	31.9992	78.4933	11.9917	87.5926	14.803	26.3588	10.0962	0	16.363	161.096	25.8038	17.8903
hsa-miR-376c-3p	-0.403073	11.2	0.420278	0.516798	0.904808	1393.6	914.684	1667.24	1996.63	3338.7	1130.21	4709.76	5807.4	3448.43	3602.93	2864.48	978.261	3409.66	1568.68	2520.18	1457.15	135.828	1023.72	3462.39	1619.54	2193.45
hsa-miR-377-5p	-0.360459	5.19967	0.298608	0.584756	0.918419	19.8618	28.343	117.633	41.0491	107.723	8.78249	75.4058	37.6236	19.0661	113.361	18.5683	16.326	10.9055	10.8845	16.6476	8.90299	2.28122	10.4385	52.0043	19.4889	146.907
hsa-miR-378a-3p	-0.620176	8.37873	1.05166	0.305125	0.860455	199.385	166.495	646.44	530.764	347.073	414.973	197.142	131.897	359.401	273.275	271.878	208.771	463.264	129.308	332.121	156.124	668.778	128.93	413.297	617.875	337.077
hsa-miR-378a-5p	-0.892147	4.81205	1.99369	0.157956	0.733477	23.1373	30.9121	59.36	32.5656	24.6248	20.354	12.4882	3.95476	38.94	25.7151	39.4576	23.5499	30.7098	3.57013	25.9888	12.3908	54.2741	9.12193	23.4606	67.2857	32.5122
hsa-miR-378d	-0.721778	3.32519	1.37052	0.241723	0.816617	3.90268	3.64647	16.3002	14.7777	8.18151	9.90997	5.33846	2.8859	14.0033	7.60704	10.9722	6.57375	25.5624	4.35381	10.5435	4.49739	20.9112	5.36031	8.60221	16.5492	10.1493
hsa-miR-378f	-0.738781	3.14109	1.45855	0.227161	0.814953	3.90268	2.81773	14.3985	13.4094	8.18151	9.01986	5.33846	2.8859	9.91005	6.28408	9.60065	5.12897	19.8043	4.35381	9.52615	4.49739	19.1052	4.51394	8.60221	15.2427	8.94515
hsa-miR-378g	-0.704625	3.14625	1.32857	0.249059	0.824596	3.90268	2.81773	14.3985	13.4094	8.18151	9.01986	5.33846	2.8859	9.91005	7.77241	9.28415	5.12897	19.8043	4.35381	9.52615	4.49739	19.1052	4.51394	8.60221	14.6983	8.94515
hsa-miR-378i	-0.751932	6.31187	1.52177	0.217353	0.814953	48.5744	42.5146	173.326	149.145	65.1313	75.2446	38.0365	24.5836	95.8689	54.6549	107.295	44.0658	131.127	33.0019	86.9377	53.8769	117.863	18.9021	93.0603	135.878	55.3051
hsa-miR-379-3p	-1.09913	2.97969	2.484	0.115009	0.682776	7.38721	1.98898	7.74261	3.55758	12.3525	2.31431	13.7275	20.6289	13.1416	19.3483	12.7657	3.10628	12.6503	8.4464	6.28911	0	0	3.85566	6.64716	1.74203	25.7173
hsa-miR-379-5p	-0.433101	8.38852	0.428651	0.512652	0.904808	221.129	185.887	557.332	240.958	1297.41	111.799	915.26	459.714	188.829	777.241	163.95	159.576	263.999	155.954	123.84	94.2616	13.2121	175.103	464.128	132.938	726.363
hsa-miR-380-3p	-0.111615	5.61777	0.0291939	0.864332	0.997752	31.1517	42.6803	59.6316	31.0604	125.53	20.0573	106.007	71.5063	52.5125	121.299	48.6363	23.6944	44.8432	39.3585	21.7344	29.3707	0	56.1422	38.7099	18.0735	161.787
hsa-miR-381-3p	-0.10926	4.48987	0.025732	0.872557	0.997752	14.7744	20.9672	22.8203	6.97834	65.6125	8.30776	27.0736	29.9279	11.472	67.4711	34.1826	15.4592	26.2603	17.0669	8.13885	8.99478	0	24.9207	26.5887	12.4119	60.3797
hsa-miR-381-5p	-0.864791	3.83146	1.34518	0.246122	0.824509	12.6837	11.3538	27.167	3.14709	46.1213	2.19562	35.844	15.9259	8.24042	41.1772	14.0317	10.5469	7.32847	11.1458	2.40466	0	0	16.9273	13.6853	4.79057	88.6774
hsa-miR-382-3p	-0.0991978	6.07771	0.0238069	0.877377	0.997752	30.873	46.6583	59.9033	47.2064	142.214	40.2333	141.851	126.445	51.6507	119.067	84.0849	48.7613	77.4724	47.1953	75.1919	40.5683	0	46.0799	83.6761	41.8086	112.846
hsa-miR-382-5p	-0.304436	9.31377	0.225268	0.635055	0.945627	479.681	357.769	1621.06	1090.81	1555.69	284.778	986.185	690.586	462.487	1545.47	291.923	317.49	346.793	220.912	550.482	230.56	23.1924	242.813	1020.14	409.376	1577.61
hsa-miR-383-5p	0.917801	6.72651	1.49193	0.221918	0.814953	212.138	119.836	29.3404	19.4299	536.05	45.0399	281.223	78.2401	124.306	284.355	2.84855	49.9894	10.2948	79.8489	19.8847	75.446	0	119.431	12.5123	17.2025	575.844
hsa-miR-3929	0.327973	4.14325	0.175731	0.675068	0.962927	1.95134	0	20.5111	37.7651	34.7313	10.7407	20.0192	114.902	0	6.36676	0	4.69554	1.65763	1.65445	10.5435	21.6609	21.2914	5.07819	32.4538	7.94799	0
hsa-miR-409-3p	-0.583473	9.19138	0.889653	0.345571	0.880831	623.035	347.741	982.496	1025.54	1076.91	264.246	1132.23	580.601	568.697	1180.08	558.631	301.526	571.533	248.341	596.818	244.419	52.8483	171.718	782.019	383.354	809.364
hsa-miR-409-5p	-0.498331	5.48758	0.594979	0.4405	0.882613	40.9781	31.0779	59.9033	31.8814	119.193	16.7935	100.859	67.4447	30.0533	133.289	39.4576	30.2681	52.4334	17.8506	16.9251	10.5551	3.32678	19.0902	55.9144	20.1422	102.009
hsa-miR-410-3p	-0.105042	4.34324	0.020546	0.886023	0.997752	5.15711	13.7571	22.5486	4.24174	53.0194	6.0528	69.4	37.7305	9.15602	69.4556	8.65114	9.82451	20.1533	14.1064	3.14456	4.86452	0	27.0837	24.6336	3.04854	50.3165
hsa-miR-411-3p	-0.638637	4.05315	0.971011	0.324428	0.872836	11.5687	9.11618	9.37263	7.11517	34.6511	5.87477	36.5113	22.0184	22.4053	29.4359	22.3664	13.8699	34.1995	12.8002	15.7228	7.98516	0	9.21597	23.0696	4.79057	40.6832
hsa-miR-411-5p	-0.994115	4.94265	2.13814	0.143676	0.723606	9.7567	13.7571	26.6237	7.93615	60.1582	6.11214	117.541	51.6256	37.9706	58.2104	56.3379	8.74092	57.668	32.7407	11.9308	5.04809	0	12.8835	33.6268	6.42372	8.25706
hsa-miR-421	0.665169	9.87086	1.26257	0.261165	0.829828	1055.19	1316.71	888.362	1786.59	732.326	624.981	813.067	1045.66	892.335	1225.48	559.792	930.872	313.641	1084.62	930.881	1687.16	410.145	911.535	699.516	817.554	531.634
hsa-miR-423-3p	-0.290287	9.82978	0.230856	0.63089	0.945627	1813.35	729.46	913.084	1248.99	534.285	1280.64	481.987	667.285	822.749	371.835	856.146	833.711	675.353	495.203	805.099	719.49	1452.47	467.852	1688.77	1343.32	626.676
hsa-miR-423-5p	-0.365849	8.93372	0.365838	0.545282	0.909149	576.551	256.248	698.057	806.203	332.234	796.358	221.355	376.878	441.751	131.966	424.222	397.026	502.436	344.387	442.18	231.019	791.679	511.957	923.956	574.106	177.957
hsa-miR-424-3p	-1.06064	5.83339	1.8411	0.174822	0.74583	100.633	16.1605	21.0545	107.549	3.85012	48.0663	32.0308	112.55	22.8362	0	35.1321	48.8336	94.7466	8.70763	8.87875	3.3042	92.8647	12.6014	276.835	95.267	0
hsa-miR-424-5p	-0.93644	10.7106	1.92969	0.164792	0.74583	1342.1	455.975	1140.47	1147.18	140.449	1284.38	1474.85	2911.24	1877.52	0	3582.63	1405.41	3802.25	777.156	2594.63	1204.84	1782.58	1374.03	3724.76	1494.11	570.941
hsa-miR-425-3p	-0.239799	6.52972	0.165682	0.683978	0.967941	199.037	119.588	173.054	79.0878	115.103	73.583	88.8473	60.4971	90.9678	80.4527	82.6078	116.666	71.1908	63.5657	42.174	54.5194	101.609	101.564	63.7346	69.8988	238.423
hsa-miR-425-5p	-0.238678	9.52534	0.16808	0.681824	0.967941	858.868	732.029	839.597	712.338	747.807	650.26	742.523	610.102	814.132	627.25	739.25	608.686	815.205	578.273	487.036	566.487	799.283	853.23	1175.77	780.21	904.836
hsa-miR-4284	0.0939269	12.3275	0.0219048	0.882341	0.997752	1916.91	3879.27	4659.01	3986.27	26082.3	3869.7	15054.1	6500.34	883.987	5493.11	957.217	1396.09	2163.12	1574.16	3368.65	7489.44	954.121	1702.23	6869.26	3999.69	5662.62
hsa-miR-4286	-0.140851	10.1204	0.0524602	0.818836	0.997752	1462.11	1555.63	1727.55	1308.92	405.466	1140	1005.06	860.534	2044.49	604.594	991.294	960.634	424.964	711.674	712.612	1174.46	2291.11	472.93	1210.57	1198.3	878.775
hsa-miR-4305	0.103319	3.85196	0.0272808	0.868811	0.997752	6.96907	4.72384	15.3494	20.7982	17.9672	12.877	71.9739	13.6813	5.92448	30.5109	7.49062	7.00718	12.2141	8.96885	2.68212	7.89338	9.88529	10.9087	8.60221	12.3031	32.5122
hsa-miR-431-3p	-0.00305622	3.32273	8.83132329931868e-07	0.99925	1	2.9967	18.3152	15.8927	0	60.7999	0	18.7799	0	4.84731	44.8981	3.27055	4.91225	0	4.00551	2.21969	2.38637	0	4.79607	10.1662	1.74203	81.3664
hsa-miR-432-5p	-0.869355	7.90958	1.47101	0.225187	0.814953	147.814	143.704	689.907	234.801	826.654	82.3062	258.534	264.434	121.667	713.822	78.7043	22.4663	151.106	3.39597	128.187	79.2091	3.89709	109.745	571.656	177.578	517.27
hsa-miR-433-3p	1.1102	6.48239	1.81046	0.178453	0.747272	16.7955	130.61	139.503	14.3672	487.281	25.9914	218.686	60.3902	22.9978	351.164	6.1191	54.2515	16.4018	33.2631	9.71113	37.9983	0	91.6895	43.0111	27.7635	340.948
hsa-miR-4454	0.905067	6.21912	0.720952	0.395832	0.882613	0	394.565	123.61	123.421	0	0	0	0	0	0	66.1496	210.432	33.3271	0	125.32	274.524	42.2026	0	0	96.138	0
hsa-miR-4485	-0.583591	6.52117	0.860931	0.353478	0.882326	61.049	146.688	101.197	83.6032	364.96	37.919	232.414	50.9843	85.0971	102.943	123.226	37.781	39.4341	41.4483	55.7696	59.3839	28.8004	29.7168	94.2333	60.3176	126.35
hsa-miR-450a-5p	-1.24284	4.44724	2.22765	0.13556	0.722471	30.1064	5.30396	0	2.87343	0	21.9562	9.43764	63.0624	8.34814	0	34.8156	14.3756	64.822	0	24.694	8.16873	28.6103	12.5074	90.7142	17.638	0
hsa-miR-450b-5p	-1.17609	3.51507	2.70222	0.100208	0.643805	7.52659	3.39785	7.19927	3.01026	0	3.26376	10.9629	50.6637	7.2171	0	29.224	6.79047	31.4077	3.22182	12.4857	5.59879	15.6834	4.60799	14.8584	11.7587	0
hsa-miR-451a	-0.841416	14.6837	1.26541	0.260629	0.829828	7785.01	44284.8	10030.1	11749.7	24424	1654.08	12630.2	43111	83320.4	17136.2	137743	6571.44	35612.1	5591.86	5892.71	5957.02	3326.78	15170.4	42152	12196.5	9769.31
hsa-miR-452-5p	-1.33772	4.71915	3.30571	0.0690396	0.4906	73.3146	2.07186	60.3108	82.9191	5.8554	41.3608	6.00577	0	20.3587	0	12.3437	11.0526	76.9489	36.6591	24.3241	12.299	9.31499	8.27556	24.6336	18.8357	6.88088
hsa-miR-4521	-0.134381	4.01702	0.0273933	0.868543	0.997752	6.41154	0	21.8695	26.4082	0	26.3475	5.62445	49.1673	56.9289	5.87065	22.4719	21.3827	0	2.96059	19.5147	12.299	2.28122	0	24.6336	19.8155	24.3411
hsa-miR-454-3p	-0.213033	8.25859	0.127291	0.721257	0.973396	390.477	316.166	207.556	160.365	100.745	172.861	313.73	511.553	519.2	127.253	405.76	261.361	278.656	283.956	408.977	322.711	339.047	341.367	344.479	318.9	33.2003
hsa-miR-454-5p	0.585011	3.79829	0.783011	0.376222	0.882613	27.2491	21.7131	2.7167	15.0513	2.80738	12.2836	10.5816	13.04	41.2021	3.88621	19.0958	17.4096	2.35558	17.5894	22.8443	16.4292	8.17438	9.21597	3.51909	10.6699	2.66634
hsa-miR-455-3p	-0.933423	9.07241	2.19531	0.138431	0.723606	1331.3	168.235	1055.85	760.502	385.253	720.936	239.182	63.7037	187.914	209.276	673.101	572.566	434.997	211.944	761.26	349.42	1462.26	191.655	490.717	497.022	252.012
hsa-miR-455-5p	-0.942205	5.91626	2.25872	0.132864	0.716241	110.878	14.9174	77.1544	38.4493	24.3841	113.52	25.9297	5.55804	30.2149	18.1908	135.042	78.3793	130.08	46.1504	77.7815	37.2641	89.3479	67.9913	51.2223	35.276	24.5131
hsa-miR-4787-3p	-0.250224	3.28864	0.123569	0.725196	0.973396	29.4792	22.459	3.80339	6.84151	20.534	2.84838	6.67308	0	8.77901	15.7929	4.64207	15.7481	0	2.96059	13.1331	11.1058	1.99607	1.69273	21.8965	5.33495	32.1681
hsa-miR-483-3p	-1.84919	4.53117	3.51596	0.0607803	0.438553	10.0355	12.0168	139.231	95.7811	0	35.4267	0	0	65.7079	0	5.38059	0	1.3959	2.78644	21.7344	6.97554	65.9653	0	0	0	0
hsa-miR-484	-0.0582688	10.7111	0.00965341	0.921732	0.997752	1796.9	2268.19	1391.5	2166.84	1287.14	1383.6	1417.17	1358.19	2147.79	815.607	2224.4	2029.92	1056	1473.5	2486.7	2024.38	2172.86	1119.46	1146.44	1759.66	1673.52
hsa-miR-485-3p	-0.27696	6.05057	0.15447	0.6943	0.970123	47.8078	104.919	90.4662	15.7355	198.281	15.9034	161.679	73.7509	40.7174	220.604	48.2143	32.2908	29.2266	38.1394	22.4743	13.2168	0	41.4719	95.4063	35.4938	387.136
hsa-miR-485-5p	-0.130698	6.26197	0.0325217	0.856887	0.997752	47.9472	71.272	161.236	25.9977	449.743	24.3892	178.838	58.8938	16.5347	194.228	20.8893	27.5231	18.4084	22.5528	29.2259	31.5735	0	20.3128	99.7074	35.7115	257.345
hsa-miR-486-5p	-1.45875	4.04263	3.08256	0.0791358	0.537894	7.73567	39.2825	14.2627	54.0479	13.3952	0	8.675	27.1489	23.8595	5.95334	25.9534	4.6233	24.69	0	7.86139	2.29459	0	0	49.2672	21.4487	7.827
hsa-miR-487a-3p	0.137868	6.45045	0.0409766	0.839583	0.997752	31.2911	115.195	57.0508	29.4185	216.088	27.653	325.36	138.737	51.2199	282.37	51.9068	54.8294	49.2927	67.6583	41.8966	44.9739	2.75648	48.9011	86.4131	26.0215	225.607
hsa-miR-487a-5p	0.456384	4.87522	0.353627	0.552067	0.909706	10.4536	38.4537	61.5333	16.146	149.674	0	72.7365	20.8426	0	140.978	6.1191	21.5272	2.53007	4.44089	8.69377	8.26051	0	2.44505	13.6853	8.27462	89.6235
hsa-miR-487b-3p	0.54455	10.0858	0.569452	0.450477	0.882613	382.463	1694.45	1661.4	414.459	3771.76	260.033	3056.65	953.524	411.644	4199.58	430.447	783.793	298.809	727.435	407.867	713.892	35.0738	773.483	431.284	326.848	5864.06
hsa-miR-488-5p	0.370228	4.29985	0.363348	0.546653	0.909149	10.1748	18.6467	18.6094	17.3774	28.5551	20.1167	30.4102	46.3882	34.2004	22.325	27.5359	14.3033	6.10706	12.8873	18.5899	19.3663	1.80597	14.6703	12.1213	19.5978	40.5112
hsa-miR-489-3p	-1.27056	4.15736	3.24758	0.071529	0.500703	91.3645	7.79019	51.074	60.4789	6.5773	7.83303	6.86374	0	10.1255	8.51658	20.7838	11.9194	7.32847	1.91568	20.1622	9.08656	28.3252	2.72717	0	3.81068	4.90263
hsa-miR-491-5p	0.550585	4.54615	0.544974	0.460379	0.882613	5.50556	16.9892	54.0624	8.48347	114.782	7.89237	49.2854	8.87148	2.53137	118.075	1.58253	13.3642	5.23462	11.8424	2.21969	6.05771	10.1704	22.2876	3.9101	3.81068	165.915
hsa-miR-494-3p	-0.554377	7.67172	0.7637	0.382173	0.882613	201.824	98.6205	220.461	261.072	303.919	116.012	241.47	381.367	264.286	320.653	356.701	140.144	372.705	80.3714	164.812	53.2344	10.4556	64.982	284.655	140.451	178.043
hsa-miR-495-3p	0.238668	9.67005	0.138495	0.709782	0.973396	481.075	893.137	656.084	601.642	2038.48	476.035	1650.44	1190.6	884.095	1950.88	377.696	374.27	659.213	795.18	356.722	568.69	20.0557	923.102	1011.15	384.661	1833.41
hsa-miR-496	-0.7017	3.66276	0.909823	0.340161	0.872836	4.73897	16.4091	16.0286	3.55758	27.1915	4.92532	37.4646	10.6885	12.226	40.9292	10.8667	6.57375	21.2002	7.05318	6.19662	6.60841	0	8.46365	12.1213	0	28.7277
hsa-miR-497-3p	0.00835714	5.2329	0.000164624	0.989763	0.99981	33.1728	12.514	38.0339	30.2395	12.2723	45.1586	19.3519	32.9207	45.0799	15.1314	125.336	39.8759	71.0163	40.0551	44.3937	27.6268	3.70699	32.7261	21.1145	62.2774	16.9442
hsa-miR-497-5p	-0.77851	9.79487	1.58708	0.207744	0.799396	2263.76	235.446	839.733	556.488	548.242	1018.77	604.009	869.833	845.37	500.328	942.869	449.254	1100.06	337.159	598.298	449.372	1200.97	454.028	2153.68	1798.42	649.039
hsa-miR-499a-5p	1.41005	3.68518	4.42561	0.0354035	0.307486	17.353	23.2048	0	3.42075	6.09603	4.3319	7.53104	10.1541	4.52415	15.2141	3.16505	8.5242	8.37539	21.9432	3.60699	13.4922	2.85153	85.0126	12.5123	5.87934	0
hsa-miR-500a-3p	-0.000343045	5.35818	-7.30111437974301e-09	1	1	42.3719	37.9565	66.4234	58.7001	9.30447	47.9477	45.3769	62.421	44.0566	18.6869	62.5625	53.0957	38.1255	21.4208	44.1163	41.7615	49.9017	24.6386	14.8584	36.4737	11.6115
hsa-miR-500a-5p	-0.0258217	4.27193	0.00177655	0.96638	0.997752	29.4792	26.1883	24.722	19.8404	3.04802	20.4134	17.8266	25.7594	15.4575	7.2763	16.9858	29.9792	19.5426	9.66546	17.665	16.9799	30.0361	24.9207	19.9415	10.6699	6.36482
hsa-miR-500b-5p	-0.249471	2.90943	0.15255	0.69611	0.970123	9.19917	9.03331	11.2743	5.74687	0	9.3759	7.53104	7.16132	4.47029	2.06713	6.64661	11.2693	10.9055	4.61504	8.60128	6.70019	13.3071	9.49809	10.1662	2.83079	4.6446
hsa-miR-501-3p	0.0405561	4.47261	0.00386516	0.950427	0.997752	29.2004	11.5195	26.352	48.1642	5.37413	47.8883	26.5016	13.1469	15.6191	14.1392	24.5819	19.1433	16.7508	11.8424	22.2894	24.3226	43.3432	9.49809	4.30111	29.8322	4.6446
hsa-miR-501-5p	0.0494614	6.11139	0.00680191	0.93427	0.997752	93.0371	68.7029	110.162	113.569	23.5018	81.8315	79.3143	56.863	62.0994	46.3864	42.4117	101.64	56.7084	45.3667	79.0763	59.6592	87.732	50.1236	52.0043	72.5118	21.5028
hsa-miR-502-3p	0.022442	6.36649	0.00144926	0.969633	0.997752	71.8511	65.6365	162.323	126.021	42.9128	102.957	69.4953	89.0355	71.4708	56.1433	89.4654	88.1316	71.8888	59.6472	80.6486	73.7939	120.144	73.1635	52.7863	82.6373	35.0065
hsa-miR-503-5p	-2.42903	5.25666	9.3442	0.00223693	0.0481537	22.9282	0	27.167	21.6192	0	54.5939	18.208	40.8302	35.2776	0	73.5347	21.9607	123.45	8.01102	71.8623	6.24127	82.4091	23.0399	117.694	16.5492	5.4187
hsa-miR-504-5p	0.194941	5.77699	0.0487958	0.825172	0.997752	44.7414	75.7472	106.631	57.8792	409.557	13.8265	234.32	10.1541	27.5758	0	9.49515	7.15166	2.0066	26.9066	8.5088	27.0761	0	16.4571	0	18.2913	459.729
hsa-miR-505-3p	-0.47615	8.70524	0.547641	0.459283	0.882613	1371.23	495.506	442.144	527.48	117.188	368.093	397.143	495.627	649	0	389.934	386.984	351.766	312.778	343.774	188.982	667.543	248.173	231.087	363.103	166.517
hsa-miR-505-5p	-0.459062	6.35251	0.503175	0.478108	0.889813	222.453	69.946	147.245	144.219	54.2226	98.803	68.1607	151.243	134.324	0	45.7877	51.7954	19.0191	42.3191	53.6424	23.2212	93.7202	48.1487	95.0153	71.0964	24.1691
hsa-miR-532-3p	0.121527	7.31938	0.0394229	0.842613	0.997752	251.374	171.467	140.725	264.493	82.2964	225.378	151.288	191.966	162.546	72.8457	140.528	235.571	80.0024	69.3998	164.997	201.098	218.237	60.468	101.271	208.281	102.697
hsa-miR-532-5p	-0.153432	8.67507	0.0637743	0.800627	0.997752	526.025	470.892	454.097	511.061	161.705	390.88	588.851	503.323	596.326	166.197	487.84	483.135	329.606	263.319	477.972	444.415	542.17	187.235	182.992	406.763	190.17
hsa-miR-539-5p	0.296754	6.85577	0.180591	0.670866	0.962927	52.5468	141.384	210.137	54.7321	454.154	21.6595	257.485	89.0355	67.0544	569.37	34.9211	64.1482	36.1189	51.2879	27.2836	32.1242	4.94265	84.9186	31.2808	31.5742	381.803
hsa-miR-542-3p	-0.790906	7.22315	1.39714	0.237202	0.816617	107.324	55.8573	48.3573	74.5724	21.657	147.225	217.447	461.958	189.099	0	226.301	97.4504	220.116	53.0294	261.461	130.791	153.412	70.2483	301.859	150.467	26.4914
hsa-miR-542-5p	-1.04987	4.97321	2.27931	0.13111	0.716241	36.0998	10.0278	16.4361	9.30445	0	17.5056	47.6648	110.84	63.6074	0	60.0305	26.6562	30.1863	9.92669	34.6826	18.4485	40.7768	5.92455	50.0492	40.2843	9.46121
hsa-miR-543	-0.0650461	8.1049	0.0104118	0.918726	0.997752	226.774	344.094	178.759	268.324	561.075	162.417	510.014	268.71	279.474	515.956	181.99	134.942	211.74	238.676	432.931	194.581	16.1587	245.822	383.58	150.25	623.236
hsa-miR-545-3p	0.938676	5.20096	2.05966	0.151244	0.723606	19.4437	50.3876	21.3261	38.5861	6.25645	30.7387	28.1223	39.8682	71.04	13.0643	92.525	48.6891	28.7904	57.9057	33.8502	46.9013	4.56244	66.9568	7.03817	29.2878	17.9763
hsa-miR-545-5p	0.541669	4.67253	0.823642	0.364117	0.882613	17.6317	26.8513	28.3896	44.1961	4.09076	12.5803	21.2585	34.524	37.7551	27.1208	39.1411	31.8574	23.3813	34.4822	21.3645	32.8585	10.7408	29.8108	16.0314	15.896	12.8156
hsa-miR-548v	3.15012	3.43822	15.0564	0.000104347	0.00611734	0	47.9843	3.80339	0	0	6.58687	6.48242	10.3679	0	5.12648	6.0136	21.3827	3.05353	16.3703	23.3992	40.9354	2.09112	17.1154	0	5.66158	6.88088
hsa-miR-550a-3-5p	-1.76876	2.62413	5.70727	0.0168948	0.203171	15.332	2.98348	6.11258	4.24174	0	5.40005	6.38709	9.61968	10.2871	0.661482	6.64661	2.52837	11.2544	0.609534	12.9482	2.29459	7.60407	0	10.5573	8.05687	0
hsa-miR-550a-3p	-0.49878	5.50444	0.622329	0.430183	0.882613	97.4276	31.3265	7.74261	18.6089	13.9567	29.6706	34.8907	40.8302	73.1943	10.1703	118.478	64.365	28.7904	51.0267	74.267	34.0517	63.2089	23.8863	54.7413	37.2358	17.6323
hsa-miR-551b-3p	-0.572602	9.27586	0.789912	0.374127	0.882613	569.303	709.405	88.0212	42.2805	144.861	715.773	602.96	882.445	1878.65	152.141	1295.14	429.389	347.404	367.984	913.586	583.834	769.532	175.386	900.495	829.204	376.9
hsa-miR-5584-5p	3.23418	3.30253	17.0061	3.72590783092666e-05	0.0034949	0	24.0336	3.53171	4.10491	2.80738	8.78249	8.86566	13.6813	0	12.2374	3.90356	12.2806	2.61731	14.4547	15.4453	29.6461	0	29.1526	0	11.432	3.44044
hsa-miR-574-3p	0.57893	9.34155	0.908963	0.34039	0.872836	470.273	688.935	890.4	1281.83	291.246	731.914	651.292	270.634	505.412	604.098	466.212	513.186	179.286	386.88	688.288	1717.82	895.76	724.582	199.415	817.663	828.802
hsa-miR-574-5p	-0.718957	8.5599	1.20977	0.271377	0.847561	151.577	59.7524	1132.32	1040.73	88.8737	545.167	103.433	219.222	359.832	124.689	576.25	145.345	567.956	83.0708	353.855	274.8	972.846	200.776	256.111	291.245	79.0441
hsa-miR-577	1.66351	8.59545	5.97439	0.0145151	0.189099	204.124	511.749	37.3547	11.6306	111.654	106.458	253.482	449.346	280.713	419.297	134.726	577.768	81.6601	1146.71	583.315	2008.41	1.71092	659.318	22.2875	133.918	379.739
hsa-miR-582-5p	-0.171081	6.50692	0.0698458	0.791561	0.997752	11.0808	71.1891	45.6406	13.683	240.793	54.4752	228.505	75.0335	56.9289	230.361	106.24	78.4516	85.4988	72.2733	30.8906	53.9687	154.648	101.282	52.0043	55.7448	330.884
hsa-miR-584-5p	2.80566	6.99104	12.0511	0.000517621	0.0173403	5.64495	413.294	18.8811	16.4196	27.4321	12.699	62.9176	66.8033	8.45586	125.103	37.6641	253.198	22.7706	219.606	206.893	224.319	7.60407	709.724	0	104.304	95.6443
hsa-miR-589-3p	0.0570082	3.9362	0.00744169	0.931256	0.997752	31.5699	0	19.1528	65.9521	15.4005	15.0727	20.6865	9.29903	6.0322	13.8084	1.68803	7.65734	7.41571	8.96885	13.2256	19.2745	9.79024	14.3882	20.3325	6.75035	10.7514
hsa-miR-589-5p	0.312735	3.55713	0.217214	0.641171	0.945627	13.3806	9.94492	15.8927	13.2725	0	11.4528	4.19451	22.9803	14.5958	4.21695	13.3987	10.7636	9.68404	9.23008	8.69377	6.24127	5.2278	23.6982	27.7617	11.3232	6.88088
hsa-miR-590-3p	0.704616	7.2258	1.37064	0.241702	0.816617	51.6408	90.9961	52.7041	82.0981	66.8959	98.981	92.3745	212.595	196.747	124.441	178.509	216.356	172.83	344.212	190.523	243.226	54.9394	354.345	74.6828	94.396	90.9137
hsa-miR-590-5p	0.376784	9.65928	0.380761	0.537196	0.909149	237.088	517.468	363.223	724.653	354.933	757.134	833.086	882.018	1967.04	384.238	1193.54	805.682	893.375	1135.74	1234.05	1633.65	358.627	794.642	380.061	721.416	330.11
hsa-miR-598-3p	0.0834712	8.69525	0.017426	0.894978	0.997752	226.425	894.546	258.359	236.853	842.937	136.781	684.944	226.918	456.562	698.442	411.14	351.298	238.873	570.262	468.354	439.918	88.2072	285.413	434.803	339.042	1137.93
hsa-miR-615-3p	-2.55781	3.42673	6.92788	0.00848621	0.132668	2.64825	0	0	0	0	8.84183	2.66923	10.0472	1.56191	0	53.3839	5.9236	1.65763	0	40.0468	11.5647	17.2993	0	16.4224	43.3329	0
hsa-miR-616-5p	0.892144	3.37031	1.63639	0.200821	0.797763	2.64825	10.0278	3.26004	2.46294	0	8.72315	29.6475	61.566	6.13992	0	8.33463	8.95764	5.32186	9.57839	18.8673	15.4196	4.08719	9.21597	0	2.28641	0
hsa-miR-619-5p	0.247489	3.59895	0.040652	0.840211	0.997752	0	0	7.60677	30.65	23.9831	0	5.91044	107.634	0	5.12648	0	1.51702	2.0066	0	3.23704	14.9607	1.71092	0	39.101	0	0
hsa-miR-625-3p	1.46722	7.842	5.28089	0.0215607	0.235138	85.7196	569.264	52.5682	60.6158	110.771	176.955	223.739	201.372	116.982	141.392	134.62	369.141	68.2245	541.614	438.943	750.421	27.2796	314.942	32.4538	171.481	244.357
hsa-miR-625-5p	1.66627	6.25922	7.20081	0.00728706	0.122058	32.3365	165.169	25.537	46.7959	60.078	89.5458	27.5503	50.8774	30.5919	47.544	50.5353	251.175	20.5895	165.88	82.0359	175.673	16.824	131.563	12.1213	49.1033	82.9146
hsa-miR-627-5p	0.46563	3.40073	0.510714	0.47483	0.887232	7.80536	9.77918	4.34673	11.7674	2.80738	9.0792	8.96099	11.0092	14.2726	2.39787	12.1327	13.5809	24.6027	10.3621	14.7054	16.7046	10.0754	13.7299	0	12.7386	3.18241
hsa-miR-628-3p	0.633947	6.80719	0.934219	0.333769	0.872836	144.051	88.2612	146.023	188.278	341.458	79.2204	116.207	74.4991	20.251	227.054	10.3392	55.0461	37.1658	113.112	83.2382	130.608	44.2937	156.671	104.4	79.5888	190.686
hsa-miR-628-5p	0.946562	7.48101	2.04204	0.153005	0.723606	112.76	255.999	162.731	151.881	543.188	80.4073	354.245	129.011	72.7634	480.649	43.7832	119.05	40.3066	201.669	192.373	321.058	28.1351	131.845	32.8448	118.022	504.369
hsa-miR-629-5p	-0.55964	6.06241	0.744774	0.388136	0.882613	311.308	38.7023	82.452	101.117	18.2881	59.6972	24.2137	69.4755	67.5391	17.86	59.6085	65.593	33.3271	37.3557	80.2787	27.9022	90.9637	36.4877	85.6311	28.8523	27.6095
hsa-miR-641	0.511311	3.99415	0.667314	0.41399	0.882613	65.3699	13.2599	16.9794	15.325	9.86594	18.9298	6.67308	10.7954	10.9872	9.42612	3.79806	13.003	18.4957	36.0496	12.8557	12.299	3.99214	21.7234	7.03817	11.5409	4.21454
hsa-miR-642a-5p	3.06558	4.60628	11.3843	0.00074066	0.0217106	0	90.7474	13.7194	2.7366	13.5556	19.2265	33.556	17.3154	0	45.6422	10.1282	42.7655	4.44943	30.5638	33.0178	33.501	0	61.4085	0	34.405	16.9442
hsa-miR-6503-5p	-2.69368	4.17959	6.51283	0.0107099	0.149393	11.2899	0	58.4091	67.8678	0	11.0968	0	0	14.8651	0	24.7929	19.5045	12.6503	0	29.5958	5.59879	100.564	1.69273	0	4.46394	0
hsa-miR-6511a-3p	0.658108	5.4692	1.03043	0.310057	0.860455	51.5711	72.0178	61.805	33.7971	145.823	50.9147	47.3788	13.2538	25.3137	108.235	14.2427	49.7727	6.28154	22.6398	28.0235	49.9302	12.6418	25.6731	12.1213	54.2205	165.829
hsa-miR-6511b-3p	0.618644	5.62797	0.92654	0.335764	0.872836	40.0025	82.0456	49.7157	30.9236	185.448	46.4641	61.9643	19.7738	38.6707	124.524	16.4583	49.9172	6.36879	31.957	28.0235	61.862	13.3071	29.3406	25.4156	46.5992	190.428
hsa-miR-6516-3p	0.98294	5.25297	1.84774	0.174046	0.74583	36.8664	4.47522	51.889	122.326	25.3467	56.4334	40.2291	77.8125	0	4.87843	0	8.30749	17.0125	14.3676	17.2951	86.5518	7.88923	3.10334	116.13	72.7296	6.19279
hsa-miR-6516-5p	1.05515	4.23466	2.15569	0.142043	0.723606	23.6251	1.49174	14.3985	75.9407	12.5129	27.0002	18.6846	35.379	0	3.55546	0	4.55106	7.76468	12.0165	17.2951	38.9162	6.08326	3.10334	48.8762	26.1304	4.21454
hsa-miR-652-3p	-0.321252	8.00608	0.233622	0.628851	0.945627	11.9171	461.527	743.834	203.603	81.7349	46.5828	198.762	274.695	245.974	0	284.855	169.112	212.002	287.787	244.905	232.579	351.023	305.255	359.338	426.47	502.562
hsa-miR-652-5p	-0.392808	4.57741	0.354131	0.551784	0.909706	64.3942	21.2158	13.4477	8.34664	10.0264	37.2069	20.4959	24.9043	52.6202	0	30.5955	26.295	36.1189	31.6958	30.0583	8.90299	9.69519	16.9273	9.77524	24.3884	9.63324
hsa-miR-654-3p	-0.878785	6.79588	1.83743	0.175253	0.74583	144.19	71.5206	116.275	28.8712	135.637	33.4091	186.274	220.398	252.814	140.317	310.597	48.1112	176.668	74.1019	64.8333	24.5062	1.80597	31.2214	75.8559	84.706	165.743
hsa-miR-655-3p	-0.92136	3.22008	1.45644	0.227498	0.814953	3.69361	5.88408	5.70508	0	14.2775	1.83958	22.2118	30.2486	5.22432	24.9709	13.9262	5.5624	11.2544	6.18241	4.80932	0	0	13.2597	12.9033	4.57282	36.8127
hsa-miR-656-3p	0.479364	5.1328	0.448507	0.503045	0.903282	4.4602	31.3265	22.5486	8.6203	128.498	11.0968	90.1819	51.7325	14.3803	124.607	33.1275	26.006	31.7567	43.1027	10.9135	21.2938	0	25.1088	14.0763	8.60125	122.91
hsa-miR-660-3p	-0.446896	3.83792	0.473429	0.491414	0.897315	15.6804	5.30396	25.4012	9.44128	0	15.6067	10.6769	16.781	24.3442	6.28408	31.967	13.2197	18.4957	10.4492	13.873	6.70019	21.8617	19.2783	8.2112	12.3031	3.8705
hsa-miR-660-5p	0.215182	8.82578	0.122429	0.726415	0.973396	231.094	533.711	407.777	501.346	114.702	521.134	582.941	694.969	712.716	160.988	764.36	452.433	556.004	424.497	487.776	633.856	316.329	355.097	227.177	396.093	157.486
hsa-miR-664a-3p	0.37463	8.4995	0.404137	0.524961	0.909149	218.62	385.614	332.389	486.568	369.05	494.787	372.262	313.281	303.711	262.691	403.227	431.267	240.095	504.52	333.508	381.268	351.023	321.43	222.875	509.978	318.757
hsa-miR-664a-5p	-0.173602	6.00715	0.0805761	0.776518	0.997752	47.6684	33.8956	149.826	136.83	89.4352	42.7256	47.5695	48.6328	46.7496	129.65	16.7748	21.5995	17.6232	23.2494	41.0642	41.945	152.462	22.0055	86.8041	90.1498	52.8108
hsa-miR-664b-3p	0.234571	5.53382	0.140827	0.70746	0.973396	46.1352	64.0619	35.5888	49.8062	45.1588	56.3741	39.4665	54.5115	33.4464	0	30.1735	56.8521	25.8241	62.3466	62.4287	63.4224	21.6716	49.1832	66.4716	63.8017	41.8014
hsa-miR-668-3p	-0.013384	3.72113	0.000151467	0.990181	0.99981	4.32082	24.8623	12.2252	2.7366	79.8099	0	53.0986	6.84066	8.61743	44.0712	0	5.41793	0	7.92394	4.99429	4.95631	0	0	3.51909	0	56.5953
hsa-miR-671-3p	-0.683217	4.42725	1.2022	0.272882	0.847561	46.3443	9.77918	7.87844	18.8826	25.3467	18.6925	15.7294	13.4676	29.7301	13.395	30.701	21.7439	12.3014	10.7104	22.3818	9.91261	56.9355	8.08748	23.8516	34.405	13.1597
hsa-miR-671-5p	-0.880561	7.4819	1.94767	0.162838	0.74583	59.1674	53.1225	188.675	204.014	137.802	190.07	118.971	185.125	327.57	70.3651	90.3095	64.5094	256.758	57.5574	315.288	107.57	484.094	48.807	360.12	255.751	34.5764
hsa-miR-6803-3p	0.106713	3.72553	0.0262604	0.871266	0.997752	35.2635	23.0391	11.2743	4.37857	21.8976	18.4551	12.6788	0	8.34814	14.3045	5.27508	11.4138	3.75148	14.5417	7.49144	15.2361	15.2081	12.0372	6.25615	23.4085	33.7163
hsa-miR-7-1-3p	0.0032917	8.02745	2.74739020085235e-05	0.995818	1	81.4684	269.673	150.37	147.503	962.932	94.2338	751.293	256.952	145.581	707.207	139.157	90.1543	60.5471	178.855	167.586	274.432	434.478	151.217	69.5997	84.8149	520.625
hsa-miR-7-2-3p	0.711835	4.89371	0.8535	0.355564	0.882326	3.13608	21.3816	19.0169	6.43102	176.544	9.79129	107.723	23.0872	17.1271	78.4683	3.16505	8.74092	0	21.5078	21.1795	43.1382	2.47132	14.8584	12.1213	4.35506	142.778
hsa-miR-7-5p	-0.736968	10.2635	1.03757	0.308387	0.860455	115.547	920.32	2928.74	631.334	4914.04	157.491	3157.8	1130.1	1490.22	4482.78	439.415	182.692	107.135	309.208	196.442	355.385	1406.56	602.424	959.929	96.4647	4870.29
hsa-miR-708-3p	-0.694872	4.4857	1.15564	0.282372	0.85254	75.475	6.62995	16.4361	28.5975	2.64696	20.6507	10.3909	3.20656	15.5114	9.26075	50.2188	27.3786	24.4282	19.8534	25.6189	7.25089	44.6739	22.7578	19.9415	17.0936	7.22493
hsa-miR-708-5p	-1.02061	10.0325	2.75253	0.0971006	0.632503	2506.98	417.521	1127.7	1276.08	1505	1112.82	867.405	707.153	955.727	654.206	1300.94	698.84	1045.7	688.947	1243.3	974.648	2243.96	400.613	1029.53	190.207	440.549
hsa-miR-744-3p	0.305605	4.49751	0.221058	0.638235	0.945627	29.6882	50.6362	12.361	10.9464	41.1482	7.0616	46.3302	13.7882	21.8667	23.0692	16.0363	23.6944	6.89225	44.9313	12.0233	34.0517	5.51295	23.0399	16.4224	12.0853	63.0461
hsa-miR-744-5p	0.462034	8.84113	0.530411	0.466434	0.882613	87.8103	584.347	109.076	513.797	1614.33	421.975	668.166	322.687	339.796	756.074	319.143	550.1	160.79	231.187	425.995	595.858	390.659	255.226	371.85	453.253	1263.5
hsa-miR-760	0.640987	3.61046	0.65647	0.417809	0.882613	11.0111	14.0886	40.6147	4.65223	43.3941	7.89237	17.8266	4.3823	1.99278	23.3999	0	1.80598	1.83212	11.0587	8.13885	7.98516	0	9.78021	21.5055	13.2829	38.0169
hsa-miR-7641	-2.94415	7.05295	11.9168	0.000556285	0.0173932	2.78763	0	41.8372	23.1243	3.12823	0	5.43379	2.99279	19.7124	8.35121	3.79806	0	26.6093	0	2.1272	15.4196	5.0377	7.80536	2376.56	117.26	0
hsa-miR-766-3p	-0.61863	6.13525	0.770279	0.380131	0.882613	12.9625	88.0955	110.842	139.156	294.133	60.0533	95.9016	16.5672	43.3026	0	70.6861	86.6868	33.1526	45.4538	51.9777	60.0264	102.37	19.2783	22.2875	52.6963	204.362
hsa-miR-767-5p	-0.488123	3.41173	0.284138	0.594002	0.925538	66.4849	20.3042	14.2627	0	32.8865	16.2595	12.5835	2.67213	24.9906	0	2.00453	5.27345	1.3959	4.09258	0	2.93707	0	6.01859	0	0	42.4895
hsa-miR-769-3p	-0.0670876	5.44954	0.0106985	0.917619	0.997752	14.635	68.3714	41.9731	13.9567	223.869	26.2881	71.4019	37.9443	27.0911	109.641	16.8803	26.7284	13.61	19.3309	20.1622	12.4825	22.5271	36.7698	43.7931	26.457	270.935
hsa-miR-769-5p	-0.24499	6.63842	0.140727	0.707559	0.973396	56.4495	145.527	59.9033	12.9989	238.708	19.3452	209.63	108.809	48.8501	105.506	115.419	104.024	78.9555	100.921	51.5152	55.4372	55.0345	229.929	136.071	59.5555	354.968
hsa-miR-770-5p	1.61963	5.26502	2.52426	0.112108	0.674082	0	62.0729	55.4208	3.01026	244.082	3.61981	74.5478	11.1161	8.24042	211.922	2.11003	11.775	0	6.79195	10.636	13.4922	0	26.2373	14.8584	8.819	190.342
hsa-miR-7975	0.912493	8.17751	2.16616	0.141078	0.723606	142.936	489.539	227.252	216.055	353.089	190.129	608.775	488.038	150.697	505.455	166.587	262.589	79.6534	546.839	166.754	415.228	145.238	401.365	91.4962	142.411	260.699
hsa-miR-7977	0.692397	6.18488	1.25887	0.261865	0.829828	51.362	93.0679	80.4144	139.293	15.2401	58.6884	14.4901	58.3594	61.8839	16.6197	75.4337	126.057	32.9781	67.9195	111.817	142.815	48.8562	36.2056	71.1637	152.427	49.3703
hsa-miR-874-3p	0.604085	10.2477	0.753277	0.385441	0.882613	321.483	2400.37	1001.92	510.103	5716.15	589.91	2508.22	578.784	552.916	3798.64	236.324	1301.53	324.11	1250.76	383.821	665.338	517.077	440.768	470.385	747.873	3833.68
hsa-miR-874-5p	1.18467	6.35171	2.84805	0.091485	0.612949	20.9072	256.33	70.091	48.1642	236.542	24.9826	150.24	35.0584	47.4497	177.773	20.2563	101.568	19.9788	117.379	28.0235	69.8472	22.6221	132.597	15.6404	37.5624	203.932
hsa-miR-877-3p	-0.0208893	3.96485	0.0010488	0.974165	0.997752	38.6783	36.7962	16.8436	11.6306	39.4638	18.0991	18.1126	5.98558	17.8812	15.2141	6.64661	8.01853	1.48314	16.022	9.24869	16.7964	13.4972	3.76162	4.69212	13.0652	32.7702
hsa-miR-877-5p	-1.26613	3.92535	3.95659	0.0466882	0.364946	32.894	0	25.1295	10.8096	34.7313	33.6464	17.35	12.1849	13.7879	3.47278	7.17412	7.00718	12.6503	3.13475	9.15621	4.68096	32.1272	11.7551	16.8134	15.3516	21.3307
hsa-miR-885-5p	0.377269	8.48538	0.307825	0.579018	0.918419	813.081	719.101	400.442	126.294	1511.82	218.138	751.865	251.822	252.976	637.586	54.5444	192.156	30.9715	295.363	169.714	323.537	35.8342	189.774	97.7524	94.6138	1612.79
hsa-miR-887-3p	0.582082	8.64843	0.929699	0.334941	0.872836	625.195	617.248	512.235	527.754	165.555	214.459	234.034	660.872	413.529	312.467	183.573	622.845	132.087	518.191	422.48	333.449	370.318	547.316	255.329	356.353	299.748
hsa-miR-888-5p	-0.726696	5.99251	0.481606	0.487696	0.896978	130.252	2.32048	7.74261	44.0593	0	2.78903	169.21	816.07	27.6835	0	2.11003	2.88956	9.5968	5.74703	7.39895	0	0	3.76162	41.838	0	0
hsa-miR-891a-5p	-1.80885	8.46396	5.44451	0.01963	0.219201	1928.2	37.7907	164.632	323.056	22.6997	32.9343	928.797	2392.52	224.43	0	21.5223	23.4054	43.4473	14.7159	98.2211	49.2877	186.11	11.661	527.472	31.4653	9.3752
hsa-miR-891b	-1.38865	5.41053	3.64487	0.0562422	0.41215	131.715	7.37582	8.96512	22.3033	4.73244	3.26376	153.576	407.126	23.8057	0	6.54111	9.75227	4.97289	4.09258	9.71113	3.12064	11.6913	2.72717	32.8448	2.39529	2.06426
hsa-miR-9-3p	-0.114909	13.0622	0.0356324	0.850277	0.997752	11908	4216.4	4725.84	4385.54	6175.2	10855.6	15139.8	25036.8	6438.14	7382.8	6902.98	3299.16	5941.9	6923.61	8358.23	6477.62	2333.69	5881.29	21005.8	7672.42	2466.19
hsa-miR-9-5p	-0.559521	13.9757	0.702409	0.401976	0.882613	61906.1	11026.8	6337.93	1928.48	9001.11	14189.9	23520.5	30480.2	27807.2	5941.43	18652.1	9537.07	3762.12	15525.5	11000.1	8547.15	3200.36	13048.5	39728.9	7072.73	5502.73
hsa-miR-92a-1-5p	-0.947141	4.02342	2.15269	0.14232	0.723606	25.5068	5.46971	18.0661	13.8198	8.50236	24.3299	6.19643	8.12329	56.0133	8.84732	18.8848	6.86271	13.959	4.70212	20.3471	14.7771	23.3825	3.19738	19.1595	25.0416	6.36482
hsa-miR-92a-3p	-0.20105	12.3788	0.10507	0.745828	0.983817	10568.8	8225.28	3218.48	4552.89	2751.72	6268.09	2883.82	3520.91	10436.9	191.086	4951.51	4113.07	3359.84	3591.98	7788.97	7198.12	4938.18	3159.95	6394.57	8402.88	2491.57
hsa-miR-92b-3p	-0.0848999	12.7407	0.0166417	0.897356	0.997752	13665	3119.89	4956.63	12646.4	1808.84	14623.3	2444.73	3571.36	6876.82	2270.45	5871.28	6730.37	5578.71	3816.03	10415.4	6401.44	7154.39	1533.05	5793.59	17604.8	1729.17
hsa-miR-92b-5p	-0.784266	5.85597	1.16459	0.280517	0.85254	59.5159	14.2544	33.008	107.685	2.56675	133.577	31.2681	63.8106	66.839	18.3561	74.4842	55.4796	70.5801	13.3227	88.695	11.2894	105.316	6.39475	89.1502	113.014	2.15028
hsa-miR-93-3p	-0.475491	7.78596	0.578225	0.447009	0.882613	784.438	227.656	105.136	121.505	50.212	145.089	212.776	252.57	504.658	61.1871	263.86	179.297	86.0222	145.504	258.039	160.621	311.672	142.095	237.734	163.859	89.5375
hsa-miR-93-5p	-0.626191	13.2128	1.0472	0.306153	0.860455	20043.7	6248.98	6442.93	7834.62	4028.59	9987.24	9947.65	11241.8	14012.1	4472.61	11326.5	6080.07	6469.29	5944.52	12378.1	7448.5	14850.2	4373.26	17954	8798.54	1438.71
hsa-miR-935	-0.499851	8.98223	0.536939	0.463704	0.882613	640.527	439.814	405.876	207.845	2806.34	380.97	867.691	105.603	230.247	1720.93	146.436	128.585	12.3014	101.531	184.049	231.845	264.432	65.6403	697.561	476.444	1642.98
hsa-miR-940	-0.703986	6.0465	1.27188	0.259415	0.829828	108.23	64.9735	47.814	69.2361	160.422	62.2489	120.783	19.6669	53.5358	66.975	37.1366	40.3816	29.2266	31.2604	103.863	52.5001	99.8035	12.2253	67.2536	74.3627	159.809
hsa-miR-95-3p	0.0481153	8.87193	0.00578864	0.939353	0.997752	839.564	681.725	389.439	173.774	1602.77	240.272	742.237	547.467	409.597	870.345	170.491	295.53	142.207	414.744	305.669	405.683	110.924	434.655	395.702	197.176	1300.57
hsa-miR-96-5p	-2.06972	5.83979	5.24106	0.0220598	0.235138	40.4206	13.7571	0	0	0	3.50113	76.7404	156.266	85.4742	7.60704	447.011	13.9421	120.92	1.30614	52.81	27.4432	61.7831	0	12.1213	24.1706	0
hsa-miR-98-3p	0.770745	4.57301	1.50245	0.220295	0.814953	30.1761	42.6803	16.9794	13.1357	16.0422	23.5584	25.9297	29.9279	20.5203	25.7151	36.8201	28.2455	9.50956	34.1339	30.5207	35.7038	0	32.8201	7.42918	15.896	46.0159
hsa-miR-98-5p	0.351745	10.8088	0.329791	0.565782	0.918172	3932.51	1647.96	2397.22	2627.96	1441.23	1512.78	1096.48	1601.25	1804.06	1904.99	1023.68	1634.48	1052.51	2238.56	1805.9	1548.29	355.11	3539.21	1510.86	1201.67	3097.52
hsa-miR-99a-3p	-0.42495	8.99286	0.490926	0.483515	0.892789	954.414	384.206	554.751	242.189	302.155	306.794	256.437	441.757	836.699	290.391	908.264	563.898	237.913	532.82	514.597	319.498	772.764	408.23	625.615	736.115	433.668
hsa-miR-99a-5p	-0.0585589	14.2153	0.00963726	0.921798	0.997752	31719.3	21187.3	19168.2	16656.1	10624.5	18267.7	17434.7	22373.5	28299.6	11272.4	19542.5	19504	9677.24	18480.7	21638.7	20475	21466.1	12004.1	17928.2	22692.2	11875.7
hsa-miR-99b-3p	0.00147594	8.02747	6.40195848689018e-06	0.997981	1	188.931	300.917	339.316	266.408	413.487	238.433	181.317	130.721	306.188	355.216	186.949	251.609	182.252	237.718	387.243	250.752	224.795	216.951	222.093	337.082	134.435
hsa-miR-99b-5p	0.654264	7.24498	1.18658	0.276021	0.851671	71.2936	262.712	238.662	216.739	64.8104	128.118	177.885	111.268	95.1149	193.07	84.1904	171.206	47.984	125.825	121.065	202.933	193.999	247.891	143.11	135.987	1186.26
